# Supplementary material for: Biofilm microenvironment triggered self-enhancing photodynamic immunomodulatory microneedle for diabetic wound therapy
Source: Nat Commun. 2023 Nov 23;14:7658. doi: 10.1038/s41467-023-43067-8 (PMC10667311; doi:10.1038/s41467-023-43067-8)
Supplement: Supplementary file 4 — Source data [file 41467_2023_43067_MOESM4_ESM.xlsx]

## Sheet: Fig.2b
		Concentration of NO produced by SeC@PA with different irradiation intensities at 660 nm
		Time (min)	0.2W/cm2			0.1W/cm2			0.05W/cm2
		0	0.111111	-0.0925926	0.185185	-0.111111	0.037037	0.222222	-0.111111	0.166667	0.0555556
		1	4.62963	1.35185	4.18519	2.46296	1.92593	1.33333	0.62963	0.648148	0.0740741
		2	6.25926	4.87037	6.2037	2.48148	3.24074	1.31481	1.74074	1.38889	2.01852
		4	7.7037	8.2037	7.51852	3.83333	3.77778	4.01852	1.83333	2.12963	1.72222
		6	8.24074	10.2963	9.35185	5.48148	4.18519	5.96296	2.59259	3.87037	1.90741
		8	12.6111	9.81481	11.2407	6.02593	5.58148	6.71111	4.35185	2.64815	5.55556
		10	13.463	12.463	13.6111	7.35185	7.68519	6.74074	5.09259	6.03704	4.64815

## Sheet: Fig.2c
		Concentration of NO produced by SeC@PA with different concentrations at 660 nm
		Time (min)	200 μg/ml			100 μg/ml			50 μg/ml
		0	0.111111	-0.0925926	0.185185	0.12963	0.185185	-0.0185185	0.0925926	-0.148148	0.611111
		1	4.62963	1.35185	4.18519	2.05556	1.77778	4	0.240741	0.277778	0.462963
		2	6.25926	4.87037	6.2037	2.81481	3.7963	2.40741	0.833333	1.18519	0.907407
		4	7.7037	8.2037	7.51852	5.35185	2.7037	5.7963	3.09259	2.14815	3.27778
		6	8.24074	10.2963	9.35185	6.57407	5.7963	7.59259	3.25926	2.88889	4
		8	12.6111	9.81481	11.2407	7.53704	6.94444	9.44444	4.46296	4.68519	6.22222
		10	13.463	12.463	13.6111	10.7037	9.35185	8.81481	7.05556	7.44444	6.74074

## Sheet: Fig.2d
		DCF FI
		Control	SeC@PA(+)	C@PA(+)	C@PA(+)+GSH	SeC@PA(+)+GSH
		17297	6044973	9134370	5018298	14795142
		15987	6107308	9077729	5297769	14190206
		19632	5550154	8844989	4553158	13908543

## Sheet: Fig.2e
		DCF FI
		GSH Concentration (mM)	SeC@PA(+)				C@PA(+)
		0	28057	25541	23751	20386	29918	31169	30455	28736
		0.001	26066	21078	24534	23722	29564	28643	29507	29114
		0.002	21097	23878	24052	20735	28540	26159	27799	28338
		0.004	19036	22754	24325	20223	28550	27198	25547	24039
		0.008	19062	20789	23076	21389	24672	23337	25466	25357
		0.1	15261	19374	18255	20748	20321	23954	23333	19359
		0.2	14911	16893	19275	18117	17871	20879	22447	21549
		0.4	13794	15783	18725	14952	17846	20325	18335	19982
		0.8	30527	29520	36027	31793	12006	15906	16738	12709
		1	33605	35322	36992	32580	14587	11933	10957	13579
		2	34493	37530	32761	33869	11262	10964	13790	12604
		4	34423	34681	30782	31720	10804	11597	13544	12354
		8	31154	33790	30652	29730	9566	4476	5752	6149

## Sheet: Fig.2f
		Binding energy (eV)	Raw data	Intensity	Background	Se03d5/2	Se03d3/2	Se4+3d5/2	Se4+3d3/2
		61.22	484.687	523.363	484.687	486.816	485.984	500.281	504.344
		61.17	521.615	524.804	484.687	486.849	486.007	500.79	505.22
		61.12	503.928	526.26	484.615	486.811	485.959	501.252	506.084
		61.07	499.66	527.842	484.578	486.808	485.945	501.774	507.048
		61.02	470.888	529.536	484.548	486.814	485.941	502.334	508.092
		60.97	464.186	531.397	484.575	486.877	485.993	502.979	509.272
		60.92	462.272	533.394	484.615	486.954	486.059	503.67	510.554
		60.87	489.276	535.53	484.658	487.035	486.129	504.4	511.94
		60.82	535.227	537.764	484.649	487.065	486.148	505.114	513.384
		60.77	526.337	540.076	484.551	487.007	486.079	505.778	514.864
		60.72	516.166	542.591	484.469	486.967	486.027	506.502	516.503
		60.67	516.693	545.334	484.408	486.947	485.995	507.292	518.323
		60.62	506.156	548.31	484.345	486.928	485.964	508.13	520.324
		60.57	517.834	551.57	484.303	486.929	485.953	509.042	522.554
		60.52	547.266	555.106	484.238	486.909	485.921	509.988	524.999
		60.47	546.259	558.919	484.115	486.833	485.833	510.94	527.659
		60.42	549.78	563.115	483.994	486.76	485.747	511.96	530.63
		60.37	543.097	567.731	483.866	486.682	485.655	513.048	533.946
		60.32	514.026	572.844	483.751	486.617	485.577	514.228	537.676
		60.27	549.506	578.557	483.692	486.609	485.557	515.552	541.916
		60.22	508.07	584.811	483.564	486.535	485.468	516.903	546.598
		60.17	578.805	591.828	483.517	486.541	485.462	518.441	551.934
		60.12	592.677	599.467	483.332	486.412	485.319	519.958	557.772
		60.07	591.136	607.92	483.119	486.257	485.15	521.578	564.291
		60.02	625.424	617.303	482.909	486.107	484.985	523.346	571.592
		59.97	639.016	627.635	482.632	485.89	484.755	525.21	579.676
		59.92	701.874	639.048	482.328	485.649	484.499	527.231	588.653
		59.87	681.873	651.532	481.901	485.287	484.122	529.335	598.491
		59.82	628.358	665.334	481.512	484.965	483.784	531.711	609.411
		59.77	605.722	680.599	481.227	484.748	483.552	534.458	621.522
		59.72	694.031	697.333	480.985	484.576	483.366	537.552	634.794
		59.67	747.326	715.368	480.571	484.234	483.009	540.821	649.016
		59.62	824.223	734.787	480.052	483.791	482.55	544.381	664.222
		59.57	750.774	755.523	479.383	483.199	481.942	548.243	680.288
		59.52	736.501	777.786	478.855	482.75	481.478	552.761	697.363
		59.47	764.793	801.306	478.355	482.332	481.044	557.892	715.103
		59.42	784.721	825.749	477.798	481.859	480.556	563.63	733.096
		59.37	802.488	850.758	477.201	481.35	480.03	570.078	750.903
		59.32	853.808	875.851	476.569	480.808	479.472	577.332	767.945
		59.27	940.349	900.36	475.835	480.168	478.816	585.425	783.457
		59.22	935.768	923.538	474.932	479.361	477.993	594.392	796.589
		59.17	1002.99	944.878	474.036	478.564	477.181	604.517	806.725
		59.12	989.049	963.641	473.008	477.639	476.24	615.766	813.02
		59.07	960.584	979.582	472.005	476.742	475.327	628.404	815.124
		59.02	1004.03	992.603	471.055	475.902	474.472	642.559	812.836
		58.97	975.784	1002.75	470.019	474.98	473.534	658.182	806.115
		58.92	971.989	1010.66	469.036	474.115	472.654	675.488	795.507
		58.87	1010.69	1016.95	468.058	473.259	471.784	694.477	781.603
		58.82	1018.18	1022.34	467.003	472.331	470.841	715.084	765.091
		58.77	980.546	1027.64	465.932	471.391	469.887	737.335	746.827
		58.72	989.302	1033.6	464.931	470.527	469.01	761.216	727.637
		58.67	1041.97	1040.54	463.912	469.649	468.119	786.446	708.065
		58.62	1087.85	1048.59	462.788	468.672	467.13	812.622	688.53
		58.57	1110.88	1057.66	461.573	467.609	466.056	839.294	669.425
		58.52	1016.83	1067.43	460.311	466.505	464.942	865.861	651.059
		58.47	1031.27	1077.47	459.229	465.588	464.016	891.714	633.835
		58.42	1077.62	1086.63	458.117	464.647	463.067	915.617	617.645
		58.37	1088.46	1093.74	456.913	463.622	462.035	936.341	602.477
		58.32	1072.85	1097.67	455.685	462.579	460.989	952.752	588.409
		58.27	1028.6	1097.36	454.485	461.573	459.98	963.795	575.47
		58.22	1137.71	1091.98	453.369	460.659	459.065	968.682	563.678
		58.17	1056.76	1080.73	452.039	459.539	457.947	966.678	552.68
		58.12	1001.21	1063.97	450.863	458.583	456.996	958.201	542.784
		58.07	1030.99	1042.13	449.793	457.743	456.163	943.731	533.872
		58.02	1048.2	1015.87	448.663	456.852	455.285	924.01	525.707
		57.97	998.646	986.275	447.498	455.937	454.386	900.203	518.244
		57.92	987.402	954.628	446.427	455.128	453.597	873.642	511.541
		57.87	954.889	921.929	445.375	454.351	452.845	845.4	505.457
		57.82	916.066	889.147	444.384	453.648	452.174	816.507	499.971
		57.77	950.807	857.037	443.467	453.033	451.596	787.776	495.034
		57.72	893.317	826.01	442.481	452.363	450.972	759.668	490.449
		57.67	918.621	796.628	441.605	451.82	450.483	732.795	486.345
		57.62	886.255	768.981	440.678	451.242	449.968	707.286	482.517
		57.57	881.299	743.314	439.811	450.743	449.545	683.424	479.036
		57.52	850.807	719.629	438.953	450.272	449.16	661.242	475.814
		57.47	782.246	697.973	438.152	449.878	448.869	640.813	472.87
		57.42	697.392	678.371	437.483	449.639	448.748	622.186	470.249
		57.37	716.553	660.786	436.978	449.588	448.832	605.339	467.962
		57.32	699.06	644.921	436.435	449.524	448.926	589.991	465.785
		57.27	682.373	630.745	435.924	449.52	449.104	576.12	463.773
		57.22	613.472	618.148	435.445	449.578	449.372	563.624	461.909
		57.17	594.638	607.119	435.099	449.801	449.837	552.496	460.282
		57.12	601.554	597.457	434.789	450.094	450.412	542.533	458.784
		57.07	578.225	589.006	434.465	450.411	451.055	533.579	457.355
		57.02	560.458	581.732	434.185	450.814	451.839	525.589	456.046
		56.97	563.832	575.538	433.94	451.294	452.767	518.456	454.839
		56.92	610.598	570.308	433.687	451.816	453.82	512.047	453.688
		56.87	588.429	565.901	433.343	452.298	454.937	506.195	452.501
		56.82	501.434	562.407	433.042	452.88	456.288	500.956	451.408
		56.77	534.087	559.93	432.909	453.693	458.044	496.388	450.531
		56.72	547.846	558.237	432.712	454.51	460.033	492.196	449.635
		56.67	554.242	557.394	432.488	455.375	462.371	488.362	448.751
		56.62	536.315	557.474	432.252	456.31	465.174	484.853	447.892
		56.57	595.512	558.619	432.049	457.37	468.621	481.675	447.102
		56.52	569.094	560.814	431.732	458.414	472.726	478.641	446.228
		56.47	536.648	564.403	431.465	459.62	477.855	475.887	445.435
		56.42	477.864	569.618	431.26	461.012	484.259	473.396	444.732
		56.37	591.076	576.773	431.17	462.654	492.26	471.199	444.168
		56.32	616.1	585.829	430.859	464.23	501.826	468.94	443.409
		56.27	590.45	597.278	430.498	465.928	513.447	466.775	442.623
		56.22	634.107	611.54	430.188	467.87	527.541	464.786	441.907
		56.17	667.934	628.79	429.791	469.946	544.268	462.826	441.125
		56.12	611.965	649.307	429.328	472.206	563.888	460.904	440.295
		56.07	653.568	673.451	428.973	474.862	586.734	459.184	439.59
		56.02	680.225	701.106	428.537	477.771	612.655	457.469	438.82
		55.97	724.476	732.226	428.047	481.019	641.556	455.779	438.013
		55.92	758.39	766.511	427.471	484.643	673.073	454.076	437.133
		55.87	802.414	803.465	426.828	488.749	706.629	452.371	436.199
		55.82	813.752	842.254	426.098	493.429	741.285	450.641	435.192
		55.77	931.232	881.749	425.344	498.883	775.781	448.945	434.173
		55.72	999.093	920.13	424.361	505.072	808.134	447.071	432.935
		55.67	959.837	955.486	423.243	512.299	836.231	445.111	431.574
		55.62	892.49	985.803	422.2	521.013	857.82	443.272	430.298
		55.57	959.477	1009.12	421.286	531.558	870.658	441.603	429.16
		55.52	991.997	1023.92	420.24	544.002	872.893	439.841	427.899
		55.47	1003.37	1030.22	419.128	558.78	864.19	438.051	426.581
		55.42	1052.81	1029.38	417.992	576.332	845.506	436.27	425.248
		55.37	1061.16	1023.68	416.758	597.001	818.711	434.423	423.823
		55.32	1055.1	1016.05	415.506	621.284	786.309	432.588	422.387
		55.27	1047.33	1009.29	414.262	649.6	750.721	430.79	420.968
		55.22	1011.98	1005.78	413.031	682.275	713.999	429.03	419.568
		55.17	1034.47	1007.35	411.867	719.562	677.786	427.362	418.241
		55.12	1084.46	1015.03	410.657	761.325	643.129	425.671	416.873
		55.07	1060.94	1029.17	409.347	807.146	610.753	423.902	415.412
		55.02	1012.1	1049.5	408.08	856.263	581.283	422.197	413.999
		54.97	1034.51	1074.62	406.906	907.041	555.008	420.603	412.684
		54.92	1090.7	1101.75	405.686	956.656	531.844	418.982	411.328
		54.87	1082.04	1126.97	404.354	1001.27	511.639	417.266	409.865
		54.82	1114.25	1145.67	403.037	1036.46	494.319	415.581	408.421
		54.77	1205.57	1152.99	401.654	1057.65	479.538	413.846	406.916
		54.72	1175.16	1145.3	400.091	1061.52	466.874	411.946	405.235
		54.67	1159.28	1121.69	398.585	1047.47	456.241	410.115	403.614
		54.62	1057.62	1083.69	397.106	1017.36	447.299	408.325	402.025
		54.57	976.311	1035.06	395.822	975.224	439.923	406.742	400.634
		54.52	915.526	980.144	394.693	925.683	433.814	405.327	399.402
		54.47	949.16	922.992	393.681	872.997	428.71	404.038	398.289
		54.42	944.665	866.571	392.601	820.327	424.243	402.693	397.112
		54.37	879.472	813.078	391.528	770.018	420.335	401.364	395.945
		54.32	791.937	763.85	390.579	723.528	416.986	400.169	394.905
		54.27	738.856	719.502	389.799	681.563	414.147	399.152	394.036
		54.22	720.555	680.102	389.121	644.266	411.68	398.245	393.272
		54.17	736.321	645.446	388.476	611.485	409.465	397.381	392.544
		54.12	635.301	615.175	387.8	582.902	407.393	396.492	391.787
		54.07	611.965	589.127	387.319	558.387	405.663	395.806	391.228
		54.02	587.882	566.723	386.882	537.385	404.099	395.172	390.715
		53.97	561.771	547.526	386.491	519.476	402.685	394.59	390.25
		53.92	494.765	531.112	386.151	504.251	401.411	394.065	389.838
		53.87	551.481	517.162	385.94	491.404	400.345	393.675	389.557
		53.82	567.754	505.074	385.618	480.341	399.238	393.181	389.167
		53.77	483.147	494.605	385.264	470.827	398.162	392.66	388.747
		53.72	477.891	485.674	385.073	462.788	397.304	392.309	388.493
		53.67	489.929	477.892	384.893	455.843	396.506	391.972	388.25
		53.62	491.016	471.033	384.689	449.769	395.729	391.617	387.985
		53.57	439.429	464.958	384.482	444.431	394.991	391.264	387.719
		53.52	406.949	459.64	384.375	439.806	394.389	391.015	387.555
		53.47	425.77	454.936	384.331	435.758	393.884	390.834	387.455
		53.42	414.993	450.664	384.251	432.104	393.373	390.62	387.32
		53.37	394.544	446.814	384.191	428.838	392.911	390.431	387.207
		53.32	390.209	443.349	384.171	425.927	392.514	390.286	387.135
		53.27	409.724	440.194	384.159	423.297	392.15	390.152	387.073
		53.22	377.284	437.265	384.11	420.866	391.769	389.985	386.974
		53.17	408.09	434.632	384.123	418.707	391.471	389.883	386.94
		53.12	448.346	432.148	384.076	416.673	391.131	389.725	386.846
		53.07	383.227	429.77	383.951	414.725	390.731	389.492	386.676
		53.02	417.654	427.685	383.953	413.05	390.472	389.389	386.633
		52.97	401.394	425.683	383.887	411.439	390.161	389.221	386.524
		52.92	357.283	423.848	383.853	409.978	389.895	389.088	386.447
		52.87	332.053	422.221	383.905	408.709	389.727	389.043	386.458
		52.82	413.499	420.756	384.006	407.585	389.62	389.05	386.518
		52.77	412.919	419.233	383.948	406.39	389.365	388.901	386.421
		52.72	383.107	417.804	383.892	405.276	389.122	388.756	386.327
		52.67	396.659	416.518	383.893	404.291	388.946	388.671	386.29
		52.62	426.097	415.284	383.869	403.346	388.753	388.562	386.229
		52.57	441.99	414.063	383.786	402.404	388.51	388.397	386.111
		52.52	357.67	412.877	383.673	401.486	388.244	388.204	385.963
		52.47	324.31	411.916	383.724	400.783	388.149	388.177	385.979
		52.42	371.295	411.076	383.839	400.19	388.126	388.217	386.061
		52.37	365.853	410.196	383.864	399.549	388.019	388.167	386.052
		52.32	376.504	409.375	383.899	398.959	387.927	388.13	386.055
		52.27	400.674	408.577	383.913	398.384	387.821	388.074	386.038

## Sheet: Fig.2g
	Magnetic field (mT)	PBS	SeC@PA+2μM GSH(+)	SeC@PA+8mM GSH(+)
	325.214	6.009	-36.219	-3.479
	325.218	3.447	-35.344	-2.791
	325.222	1.447	-33.594	0.959
	325.225	-0.428	-36.781	3.709
	325.229	-0.866	-38.219	6.459
	325.233	0.572	-38.906	8.021
	325.236	0.072	-40.156	10.209
	325.24	-1.803	-40.094	9.084
	325.244	-2.491	-40.781	9.271
	325.247	-0.866	-42.281	9.396
	325.251	0.009	-40.031	9.334
	325.255	0.947	-39.031	6.459
	325.258	1.947	-39.531	6.896
	325.262	3.447	-38.094	6.146
	325.266	2.259	-34.531	8.584
	325.269	5.134	-32.406	9.709
	325.273	7.822	-29.656	10.834
	325.276	10.259	-28.344	10.334
	325.28	14.509	-28.219	8.021
	325.284	15.884	-26.719	8.521
	325.288	17.322	-23.531	5.521
	325.291	19.759	-21.406	3.959
	325.295	20.384	-17.281	2.584
	325.298	19.072	-16.219	-0.729
	325.302	19.509	-16.469	-5.666
	325.306	16.322	-17.594	-8.604
	325.31	18.197	-19.781	-10.854
	325.313	19.822	-22.594	-11.354
	325.317	20.322	-23.719	-12.229
	325.32	18.322	-22.281	-15.604
	325.324	12.947	-20.281	-15.729
	325.328	9.384	-15.719	-14.354
	325.332	9.447	-10.344	-15.041
	325.335	8.509	-7.094	-16.041
	325.339	7.447	-5.281	-16.979
	325.342	6.259	-4.031	-18.979
	325.346	4.947	-3.094	-21.229
	325.35	4.759	-2.719	-24.041
	325.353	3.697	-2.406	-24.916
	325.357	4.009	-4.719	-26.416
	325.361	2.322	-6.594	-28.229
	325.365	2.822	-7.844	-25.479
	325.368	3.259	-7.531	-23.729
	325.372	3.447	-6.156	-20.104
	325.375	4.447	-5.781	-19.979
	325.379	4.009	-4.406	-19.166
	325.383	4.259	-3.906	-19.229
	325.387	2.134	-2.844	-18.791
	325.39	-0.553	0.156	-18.541
	325.394	-2.366	1.031	-15.791
	325.397	-6.428	2.469	-13.479
	325.401	-7.803	3.156	-13.104
	325.405	-8.616	1.906	-10.416
	325.408	-9.053	-1.719	-7.354
	325.412	-11.116	-4.219	-4.479
	325.416	-11.553	-9.219	-1.479
	325.419	-13.928	-13.469	-0.666
	325.423	-17.491	-14.031	-1.041
	325.427	-20.991	-15.469	-2.604
	325.43	-25.116	-14.656	-3.979
	325.434	-27.928	-12.594	-4.166
	325.438	-30.991	-14.531	-4.791
	325.441	-28.428	-16.156	-3.604
	325.445	-30.741	-17.031	-4.229
	325.449	-30.303	-16.594	-6.104
	325.452	-30.116	-15.406	-9.291
	325.456	-32.116	-11.344	-12.979
	325.46	-32.928	-6.594	-15.041
	325.463	-35.241	-4.594	-14.791
	325.467	-37.866	-1.281	-16.791
	325.471	-33.928	0.281	-18.791
	325.474	-29.678	3.531	-21.104
	325.478	-25.553	6.531	-19.291
	325.482	-19.803	6.906	-17.291
	325.485	-14.616	4.281	-14.416
	325.489	-8.678	2.219	-11.166
	325.493	-3.366	-0.094	-11.291
	325.496	-1.366	-0.281	-10.416
	325.5	-1.803	-0.531	-10.541
	325.504	-3.366	-1.781	-10.791
	325.507	-5.803	-2.969	-12.916
	325.511	-6.116	-4.844	-13.791
	325.515	-5.366	-5.344	-16.666
	325.518	-6.053	-7.344	-14.979
	325.522	-7.803	-10.156	-15.791
	325.526	-12.241	-12.969	-15.541
	325.529	-14.303	-14.469	-18.041
	325.533	-14.053	-16.844	-18.604
	325.537	-15.491	-20.281	-19.479
	325.54	-17.928	-22.969	-19.979
	325.544	-17.803	-23.219	-18.541
	325.548	-16.991	-21.469	-15.916
	325.551	-17.053	-19.219	-12.729
	325.555	-18.616	-17.844	-12.541
	325.559	-16.553	-19.469	-9.229
	325.562	-14.178	-18.031	-7.854
	325.566	-12.116	-16.906	-4.854
	325.57	-11.616	-14.906	-2.604
	325.573	-8.053	-13.219	0.896
	325.577	-4.928	-10.719	2.709
	325.581	-3.741	-9.969	4.396
	325.584	-4.491	-8.531	4.021
	325.588	-4.366	-6.344	4.271
	325.592	-5.366	-6.531	2.771
	325.595	-4.491	-5.969	1.584
	325.599	-3.616	-5.594	-0.041
	325.603	-4.803	-4.281	-1.916
	325.606	-7.928	-3.594	-3.229
	325.61	-13.116	-3.969	-4.729
	325.614	-18.803	-2.219	-7.729
	325.617	-22.491	-3.531	-9.666
	325.621	-22.678	-4.344	-10.979
	325.625	-24.366	-5.219	-9.916
	325.628	-21.991	-7.344	-11.229
	325.632	-18.616	-7.094	-10.354
	325.636	-17.428	-8.031	-8.541
	325.639	-14.866	-6.531	-8.291
	325.643	-12.866	-6.594	-7.479
	325.647	-11.616	-8.469	-7.229
	325.65	-8.866	-8.906	-8.229
	325.654	-3.366	-13.719	-7.666
	325.658	0.697	-18.969	-4.979
	325.661	4.197	-19.469	-2.854
	325.665	6.259	-17.531	0.521
	325.669	8.447	-17.969	1.521
	325.672	7.384	-17.844	1.834
	325.676	3.759	-17.031	-0.541
	325.68	1.634	-17.156	-0.416
	325.683	-0.178	-18.906	-1.166
	325.687	0.009	-19.031	-1.166
	325.69	-1.741	-19.969	-3.979
	325.694	-4.428	-22.656	-2.666
	325.698	-6.366	-22.906	-1.666
	325.702	-8.928	-21.156	-2.354
	325.705	-9.616	-18.219	-1.104
	325.709	-8.553	-15.531	0.834
	325.712	-8.866	-14.594	3.459
	325.716	-10.366	-13.469	5.271
	325.72	-12.241	-13.906	6.646
	325.724	-13.116	-11.844	6.271
	325.727	-15.866	-11.219	6.146
	325.731	-14.991	-12.344	3.959
	325.735	-12.678	-13.031	4.021
	325.738	-11.866	-11.781	2.084
	325.742	-10.491	-11.469	2.146
	325.745	-9.553	-10.531	0.521
	325.749	-10.428	-8.656	0.709
	325.753	-9.991	-6.219	1.209
	325.757	-10.178	-1.906	1.209
	325.76	-8.741	-0.094	1.146
	325.764	-5.866	-0.219	0.709
	325.767	-3.116	-0.656	1.584
	325.771	-1.366	-2.656	-0.229
	325.775	1.259	-4.344	1.021
	325.779	4.572	-3.969	0.021
	325.782	8.759	-5.469	-0.604
	325.786	10.322	-6.781	0.396
	325.789	13.447	-6.969	-1.354
	325.793	17.384	-7.719	-0.979
	325.797	19.697	-6.969	-1.979
	325.8	22.759	-5.406	-1.916
	325.804	26.384	-5.219	-3.916
	325.808	24.822	-5.594	-2.416
	325.811	23.384	-4.094	-2.479
	325.815	22.009	-2.469	-1.416
	325.819	17.947	0.281	-0.229
	325.822	15.009	3.219	1.271
	325.826	11.134	4.594	1.334
	325.83	7.822	5.406	0.771
	325.833	5.947	5.656	-1.166
	325.837	5.572	3.031	-4.041
	325.841	6.447	1.469	-3.854
	325.844	8.072	0.531	-5.916
	325.848	8.822	0.281	-6.479
	325.852	11.009	-0.531	-11.229
	325.855	10.697	-0.094	-11.916
	325.859	13.134	-0.281	-15.354
	325.863	12.197	-1.406	-15.604
	325.866	8.572	-3.969	-16.541
	325.87	6.134	-7.156	-15.791
	325.874	2.009	-8.656	-18.291
	325.877	0.072	-10.719	-20.854
	325.881	-1.803	-14.781	-23.229
	325.885	-1.241	-15.531	-26.729
	325.888	-2.116	-15.094	-30.354
	325.892	-4.116	-14.656	-31.854
	325.896	-5.178	-13.906	-32.041
	325.899	-4.491	-9.594	-33.104
	325.903	-2.991	-7.219	-32.104
	325.907	-2.241	-6.156	-29.541
	325.91	-3.553	-3.531	-25.666
	325.914	-1.428	-0.719	-24.541
	325.918	-2.491	1.969	-24.229
	325.921	-3.241	5.594	-24.791
	325.925	-4.741	8.906	-26.541
	325.929	-7.241	13.594	-26.854
	325.932	-8.116	18.031	-28.479
	325.936	-9.678	23.156	-28.666
	325.94	-9.553	25.156	-27.791
	325.943	-9.491	26.469	-23.791
	325.947	-5.991	27.281	-19.291
	325.951	-2.991	26.969	-15.916
	325.954	-3.053	29.156	-12.229
	325.958	-0.866	28.844	-7.541
	325.962	0.447	27.969	-6.041
	325.965	0.697	27.406	-5.229
	325.969	2.009	25.969	-4.854
	325.973	1.197	22.531	-5.104
	325.976	1.447	21.344	-3.416
	325.98	0.947	18.969	-1.291
	325.984	-0.616	15.844	-0.104
	325.987	-0.741	14.594	-1.041
	325.991	-0.428	13.969	-2.854
	325.995	0.947	14.906	-3.416
	325.998	1.697	16.219	-3.354
	326.002	4.509	14.469	-0.666
	326.006	5.759	13.344	0.334
	326.009	6.384	12.719	3.896
	326.013	6.134	12.656	4.834
	326.017	4.322	10.406	3.709
	326.02	-0.178	9.469	1.584
	326.024	-2.741	7.531	-0.854
	326.028	-3.428	5.031	-2.291
	326.031	-4.241	2.719	-3.354
	326.035	-5.053	2.531	-4.229
	326.039	-5.928	3.656	-6.041
	326.042	-6.678	3.531	-6.229
	326.046	-5.803	4.719	-3.729
	326.05	-2.428	6.594	-1.916
	326.053	-0.116	6.531	0.521
	326.057	-0.241	6.281	1.271
	326.061	0.384	4.344	1.021
	326.064	0.384	0.281	0.459
	326.068	1.259	-1.406	-1.354
	326.072	1.884	-3.156	-4.541
	326.075	2.697	-3.344	-7.104
	326.079	6.947	-2.344	-8.416
	326.083	10.072	-4.031	-10.166
	326.086	12.197	-6.969	-6.916
	326.09	15.697	-7.719	-8.041
	326.094	18.947	-10.406	-4.854
	326.097	19.822	-9.094	-6.729
	326.101	21.009	-6.094	-5.104
	326.104	20.634	-5.844	-7.166
	326.108	18.884	-4.656	-9.604
	326.112	17.134	-2.656	-14.416
	326.115	14.572	-1.281	-17.791
	326.119	11.697	0.219	-18.604
	326.123	8.509	2.031	-19.854
	326.127	6.197	3.719	-18.979
	326.13	2.447	3.531	-20.604
	326.134	-1.053	1.656	-18.854
	326.137	-2.241	1.281	-18.416
	326.141	-3.678	0.156	-17.854
	326.145	-4.678	1.531	-17.166
	326.149	-7.053	2.469	-15.666
	326.152	-11.053	2.531	-15.729
	326.156	-13.991	5.469	-16.541
	326.159	-15.366	7.094	-17.666
	326.163	-18.616	5.844	-16.729
	326.167	-21.303	6.906	-18.541
	326.171	-25.116	6.906	-19.104
	326.174	-26.616	4.844	-19.729
	326.178	-25.928	5.406	-19.979
	326.182	-23.553	8.281	-21.791
	326.185	-25.241	8.656	-20.979
	326.189	-23.491	8.906	-20.291
	326.192	-19.241	9.281	-16.979
	326.196	-16.928	8.719	-16.854
	326.2	-14.616	9.969	-15.041
	326.204	-13.553	9.469	-14.229
	326.207	-14.116	8.219	-12.854
	326.211	-11.991	7.531	-13.354
	326.214	-11.616	7.531	-12.604
	326.218	-8.116	9.844	-11.854
	326.222	-8.491	13.781	-10.104
	326.225	-7.241	15.844	-7.666
	326.229	-9.053	16.719	-3.666
	326.233	-10.553	17.094	-1.166
	326.236	-12.366	18.344	1.271
	326.24	-14.741	19.031	0.146
	326.244	-17.178	17.844	1.084
	326.247	-20.178	17.094	2.021
	326.251	-22.303	16.406	5.771
	326.255	-22.553	14.406	8.646
	326.258	-23.178	14.094	9.709
	326.262	-20.178	14.281	10.896
	326.266	-17.928	12.594	13.271
	326.269	-16.428	11.281	14.834
	326.273	-16.803	9.719	15.771
	326.277	-18.366	10.094	17.834
	326.28	-20.928	10.281	16.084
	326.284	-26.741	11.906	16.834
	326.288	-29.303	14.406	13.584
	326.291	-24.553	15.156	11.646
	326.295	-21.678	12.219	8.021
	326.299	-17.803	9.281	4.334
	326.302	-15.491	6.344	-0.166
	326.306	-13.616	4.844	-1.229
	326.31	-7.366	3.781	-5.041
	326.313	-3.553	2.656	-7.291
	326.317	-1.991	2.281	-10.666
	326.321	1.322	1.344	-11.604
	326.324	2.259	-1.469	-11.791
	326.328	2.634	-2.281	-13.666
	326.332	2.509	-4.469	-13.791
	326.335	1.697	-7.469	-15.166
	326.339	0.572	-10.531	-15.354
	326.343	-1.428	-12.844	-15.104
	326.346	-0.928	-13.094	-14.291
	326.35	0.447	-12.094	-13.541
	326.354	3.322	-8.906	-15.604
	326.357	4.759	-6.719	-15.729
	326.361	1.759	-4.844	-17.354
	326.365	-0.928	-3.969	-16.166
	326.368	-0.741	-2.406	-13.291
	326.372	-3.616	-1.531	-9.729
	326.376	-5.241	-0.531	-7.729
	326.379	-6.553	-0.531	-8.104
	326.383	-9.053	-1.969	-9.666
	326.387	-12.428	0.156	-9.854
	326.39	-16.241	0.594	-8.791
	326.394	-19.616	3.094	-8.229
	326.398	-24.491	8.281	-7.416
	326.401	-30.116	12.844	-9.104
	326.405	-33.178	15.781	-5.166
	326.409	-36.241	16.031	-5.854
	326.412	-39.241	15.906	-4.479
	326.416	-38.678	16.469	-4.666
	326.42	-39.053	16.156	-4.729
	326.423	-39.741	15.719	-5.166
	326.427	-39.178	13.281	-7.166
	326.431	-39.678	9.656	-6.791
	326.434	-41.803	6.719	-8.416
	326.438	-37.616	3.531	-8.791
	326.442	-34.303	-1.031	-10.666
	326.445	-28.616	-6.531	-8.354
	326.449	-24.803	-9.906	-7.729
	326.453	-18.491	-12.406	-4.979
	326.456	-10.991	-12.844	-4.166
	326.46	-5.991	-12.219	-3.291
	326.464	-1.491	-11.281	-1.666
	326.467	0.947	-10.281	-0.541
	326.471	2.697	-11.406	-1.791
	326.475	5.759	-12.031	-3.916
	326.478	8.009	-16.594	-2.166
	326.482	9.447	-20.031	-4.166
	326.486	10.322	-21.844	-3.541
	326.489	11.197	-22.031	-3.854
	326.493	13.447	-22.781	-3.166
	326.497	14.009	-23.344	-2.541
	326.5	13.947	-20.656	-2.479
	326.504	10.634	-16.344	-2.541
	326.508	7.884	-12.344	-3.729
	326.511	7.197	-9.281	-4.541
	326.515	4.072	-5.094	-4.604
	326.519	2.509	-1.969	-4.791
	326.522	2.759	-1.344	-4.104
	326.526	1.509	-2.906	-4.541
	326.529	3.322	-4.594	-4.854
	326.533	2.259	-5.406	-5.479
	326.537	1.447	-6.594	-7.979
	326.541	0.384	-8.719	-7.479
	326.544	-1.678	-10.469	-9.416
	326.548	-2.366	-11.906	-7.854
	326.551	-0.678	-13.406	-7.291
	326.555	1.322	-14.469	-5.166
	326.559	3.072	-18.719	-6.041
	326.562	0.947	-22.219	-5.979
	326.566	0.134	-23.906	-7.854
	326.57	-2.741	-25.781	-8.791
	326.574	-5.928	-26.594	-8.541
	326.577	-8.866	-25.344	-8.166
	326.581	-13.678	-25.281	-7.729
	326.584	-19.866	-22.906	-8.104
	326.588	-23.303	-20.469	-3.291
	326.592	-24.741	-20.969	-1.166
	326.596	-25.241	-19.281	1.084
	326.599	-25.616	-19.031	-0.229
	326.603	-27.241	-18.469	-1.604
	326.606	-26.116	-16.719	-4.791
	326.61	-25.241	-15.531	-5.354
	326.614	-21.991	-14.969	-9.104
	326.618	-21.053	-13.219	-10.916
	326.621	-20.053	-13.344	-11.604
	326.625	-22.241	-12.281	-10.041
	326.628	-23.616	-10.156	-10.604
	326.632	-26.241	-10.156	-9.979
	326.636	-29.241	-6.531	-7.541
	326.639	-29.803	-5.719	-8.229
	326.643	-30.303	-3.344	-4.354
	326.647	-29.553	-0.281	-2.291
	326.65	-27.866	3.719	0.021
	326.654	-28.866	5.656	0.521
	326.658	-24.241	8.031	-0.666
	326.661	-21.991	8.906	-4.104
	326.665	-20.303	8.219	-4.666
	326.669	-18.866	6.031	-8.041
	326.672	-19.303	5.969	-11.354
	326.676	-19.928	5.406	-14.229
	326.68	-20.741	4.156	-17.854
	326.683	-23.678	2.906	-17.166
	326.687	-23.803	1.469	-15.604
	326.691	-21.116	0.406	-10.041
	326.694	-20.428	0.094	-7.479
	326.698	-18.803	-2.094	-3.729
	326.702	-16.991	-7.094	-2.354
	326.705	-16.303	-10.594	0.084
	326.709	-16.241	-13.656	-0.916
	326.713	-16.053	-16.906	-2.229
	326.716	-17.616	-17.469	-2.729
	326.72	-17.116	-16.031	-8.229
	326.724	-16.991	-13.406	-8.604
	326.727	-17.866	-10.844	-9.729
	326.731	-13.991	-10.031	-12.541
	326.735	-11.616	-9.281	-13.854
	326.738	-10.928	-8.656	-16.041
	326.742	-10.428	-8.781	-17.916
	326.746	-10.553	-5.969	-21.104
	326.749	-9.303	-3.781	-23.854
	326.753	-9.241	-4.469	-28.416
	326.757	-9.553	-5.219	-30.416
	326.76	-12.991	-6.906	-32.354
	326.764	-16.803	-10.094	-31.604
	326.768	-19.553	-11.219	-28.041
	326.771	-20.741	-13.156	-25.041
	326.775	-21.053	-14.781	-23.916
	326.779	-21.241	-15.469	-22.729
	326.782	-22.741	-15.531	-20.166
	326.786	-22.553	-14.969	-16.979
	326.79	-21.491	-16.281	-14.354
	326.793	-18.991	-17.656	-13.729
	326.797	-16.803	-16.094	-13.104
	326.801	-12.553	-16.969	-14.166
	326.804	-8.741	-19.156	-13.979
	326.808	-8.366	-19.219	-15.916
	326.812	-5.178	-17.219	-16.291
	326.815	-3.366	-15.469	-18.604
	326.819	-0.116	-14.344	-20.041
	326.823	0.947	-15.656	-20.604
	326.826	0.259	-16.531	-20.354
	326.83	-0.241	-14.656	-20.479
	326.834	0.134	-13.594	-19.541
	326.837	0.072	-10.969	-20.041
	326.841	0.884	-5.156	-22.416
	326.845	0.697	-1.469	-23.791
	326.848	-0.741	-0.719	-25.416
	326.852	-1.928	1.281	-27.604
	326.856	-1.366	1.594	-29.979
	326.859	-1.116	1.219	-31.854
	326.863	-0.866	0.844	-32.666
	326.867	-1.366	1.844	-33.166
	326.87	-3.366	2.094	-31.604
	326.874	-4.428	0.594	-27.854
	326.878	-7.741	0.094	-21.666
	326.881	-8.241	0.344	-16.041
	326.885	-8.741	2.719	-10.854
	326.889	-10.553	3.219	-9.729
	326.892	-9.991	2.594	-10.166
	326.896	-10.241	2.031	-10.104
	326.9	-11.928	0.906	-11.354
	326.903	-11.991	-1.594	-8.916
	326.907	-13.553	-3.344	-7.541
	326.911	-15.303	-3.969	-6.041
	326.914	-15.116	-7.531	-6.041
	326.918	-15.178	-9.656	-4.354
	326.921	-14.303	-13.344	-5.729
	326.925	-14.491	-15.094	-7.416
	326.929	-14.053	-15.031	-9.354
	326.933	-14.116	-16.156	-8.979
	326.936	-13.366	-17.344	-4.104
	326.94	-13.553	-16.781	-0.479
	326.943	-16.866	-14.906	1.709
	326.947	-15.741	-14.219	0.084
	326.951	-13.491	-13.656	-2.104
	326.954	-11.678	-15.344	-4.041
	326.958	-11.303	-16.156	-7.104
	326.962	-10.741	-14.156	-10.916
	326.966	-8.928	-12.781	-14.604
	326.969	-7.491	-13.469	-15.854
	326.973	-6.428	-13.469	-14.229
	326.976	-5.053	-13.719	-15.916
	326.98	-7.116	-14.844	-14.604
	326.984	-7.303	-15.156	-11.666
	326.988	-7.303	-15.844	-11.291
	326.991	-8.678	-12.594	-12.729
	326.995	-10.866	-9.031	-16.666
	326.998	-11.803	-7.469	-19.729
	327.002	-13.991	-6.219	-20.916
	327.006	-11.928	-4.969	-22.416
	327.01	-13.741	-6.219	-23.979
	327.013	-15.678	-4.594	-22.791
	327.017	-17.116	-2.969	-22.291
	327.021	-17.178	-2.969	-21.416
	327.024	-15.241	-4.469	-22.729
	327.028	-14.928	-6.719	-21.604
	327.031	-13.553	-9.906	-19.166
	327.035	-13.116	-8.281	-17.791
	327.039	-14.616	-7.656	-18.729
	327.043	-15.178	-7.844	-18.479
	327.046	-15.491	-9.656	-16.666
	327.05	-14.678	-10.719	-15.979
	327.053	-13.553	-8.969	-15.791
	327.057	-11.241	-6.781	-20.416
	327.061	-9.553	-3.406	-22.291
	327.064	-8.616	-1.281	-22.854
	327.068	-7.678	-1.219	-24.791
	327.072	-5.616	-0.406	-25.166
	327.075	-2.928	0.094	-26.166
	327.079	-0.491	0.594	-22.729
	327.083	3.884	0.219	-24.104
	327.086	6.572	-0.594	-19.854
	327.09	7.384	-2.906	-18.166
	327.094	7.322	-4.469	-13.479
	327.097	7.009	-7.031	-12.541
	327.101	8.134	-9.781	-13.479
	327.105	9.447	-12.781	-12.666
	327.108	9.447	-15.219	-17.479
	327.112	9.822	-15.344	-18.666
	327.116	8.134	-11.844	-19.041
	327.119	7.884	-9.781	-15.666
	327.123	7.572	-4.281	-12.041
	327.127	7.072	-1.344	-10.541
	327.13	8.572	0.156	-11.791
	327.134	10.072	4.219	-9.916
	327.138	9.259	8.906	-11.416
	327.141	11.009	10.094	-12.416
	327.145	9.072	10.906	-15.166
	327.149	5.884	11.969	-16.416
	327.152	3.447	13.469	-17.979
	327.156	1.134	15.281	-15.979
	327.16	0.009	15.469	-12.041
	327.163	-2.178	16.406	-6.854
	327.167	-4.553	16.031	-4.104
	327.171	-5.553	13.219	-5.354
	327.174	-8.803	10.906	-5.854
	327.178	-13.553	9.219	-6.166
	327.182	-17.491	7.094	-5.166
	327.185	-20.178	5.469	-5.291
	327.189	-18.866	4.656	-8.541
	327.193	-17.741	2.781	-8.729
	327.196	-17.491	1.594	-8.791
	327.2	-16.928	0.594	-7.416
	327.204	-18.553	-2.344	-4.041
	327.207	-16.428	-4.594	-3.479
	327.211	-16.553	-6.344	-1.916
	327.215	-17.678	-5.844	-2.354
	327.218	-16.803	-4.406	-1.041
	327.222	-17.428	-4.031	-0.416
	327.226	-17.616	-3.156	1.334
	327.229	-17.616	-2.344	3.396
	327.233	-17.928	-2.531	4.896
	327.237	-19.303	-1.656	6.459
	327.24	-20.803	-0.281	4.584
	327.244	-25.053	0.656	3.584
	327.248	-26.866	0.531	-0.354
	327.251	-28.866	-0.219	-1.729
	327.255	-31.991	-2.094	-2.666
	327.259	-31.366	-2.969	-4.541
	327.262	-33.741	-5.969	-5.604
	327.266	-35.866	-9.594	-7.479
	327.27	-33.866	-11.406	-7.916
	327.273	-31.991	-13.531	-10.291
	327.277	-28.428	-17.219	-12.354
	327.281	-26.428	-19.594	-15.916
	327.284	-22.553	-21.969	-14.166
	327.288	-19.866	-22.406	-13.604
	327.292	-16.678	-23.156	-15.979
	327.295	-12.991	-23.031	-16.479
	327.299	-9.428	-21.469	-16.604
	327.303	-8.116	-21.094	-17.729
	327.306	-10.491	-23.031	-17.229
	327.31	-11.616	-24.906	-18.354
	327.314	-13.928	-28.531	-17.416
	327.317	-16.803	-30.406	-16.916
	327.321	-20.241	-29.969	-15.666
	327.325	-22.241	-29.344	-16.541
	327.328	-24.678	-31.031	-17.229
	327.332	-24.803	-32.344	-16.916
	327.336	-26.866	-31.656	-16.729
	327.339	-27.803	-29.406	-12.229
	327.343	-30.241	-31.406	-10.479
	327.346	-29.928	-33.781	-6.354
	327.35	-31.178	-36.844	-7.166
	327.354	-33.928	-38.281	-6.479
	327.358	-33.991	-37.344	-7.604
	327.361	-34.741	-35.844	-4.729
	327.365	-34.116	-33.156	-1.041
	327.368	-29.678	-29.844	0.584
	327.372	-25.866	-27.094	0.146
	327.376	-20.991	-25.281	1.271
	327.38	-17.053	-22.469	1.834
	327.383	-14.303	-19.969	1.771
	327.387	-11.428	-18.469	0.021
	327.39	-9.803	-18.156	-3.041
	327.394	-8.116	-15.031	-4.729
	327.398	-8.241	-11.781	-8.166
	327.401	-7.428	-9.531	-10.729
	327.405	-4.678	-8.531	-11.979
	327.409	-1.928	-11.219	-13.291
	327.413	-0.428	-15.344	-13.479
	327.416	1.572	-18.406	-13.854
	327.42	2.822	-19.094	-13.604
	327.423	2.884	-18.344	-13.229
	327.427	7.197	-17.969	-12.479
	327.431	11.947	-17.656	-13.729
	327.435	11.009	-17.594	-15.291
	327.438	10.197	-16.469	-14.229
	327.442	10.947	-14.531	-13.354
	327.445	10.322	-10.531	-11.854
	327.449	8.009	-6.156	-12.166
	327.453	4.634	-2.844	-10.354
	327.456	3.134	-4.156	-5.791
	327.46	2.759	-7.906	-2.916
	327.464	0.197	-10.781	-2.666
	327.467	0.072	-13.906	-3.166
	327.471	-1.241	-15.281	-3.604
	327.475	-4.428	-15.719	-4.666
	327.478	-6.991	-15.969	-5.291
	327.482	-8.928	-16.281	-5.791
	327.486	-9.178	-16.219	-4.541
	327.489	-9.241	-17.594	-3.729
	327.493	-8.491	-16.406	-4.166
	327.497	-7.053	-14.531	-5.416
	327.5	-5.491	-13.219	-7.041
	327.504	-7.303	-11.344	-5.916
	327.508	-7.178	-11.156	-7.854
	327.511	-7.116	-11.531	-5.916
	327.515	-6.366	-10.844	-6.416
	327.519	-6.053	-12.969	-6.416
	327.522	-6.491	-14.406	-9.166
	327.526	-8.366	-13.781	-9.291
	327.53	-7.053	-13.969	-12.416
	327.533	-6.491	-15.219	-15.791
	327.537	-7.053	-16.656	-17.916
	327.541	-6.491	-17.406	-19.479
	327.544	-4.428	-17.531	-20.041
	327.548	-3.928	-16.406	-20.729
	327.552	-4.366	-15.031	-24.166
	327.555	-5.553	-13.781	-25.916
	327.559	-8.741	-11.969	-26.604
	327.563	-11.616	-10.594	-24.479
	327.566	-14.741	-8.969	-24.104
	327.57	-17.366	-8.031	-20.291
	327.574	-19.866	-7.469	-16.791
	327.577	-22.928	-9.281	-13.541
	327.581	-21.616	-8.219	-9.166
	327.585	-20.678	-8.781	-5.041
	327.588	-20.616	-10.469	-1.479
	327.592	-19.241	-11.719	-0.229
	327.596	-20.178	-10.031	0.834
	327.599	-22.803	-7.531	-1.354
	327.603	-27.116	-5.969	-4.479
	327.607	-29.428	-5.656	-9.041
	327.61	-27.616	-5.406	-9.041
	327.614	-26.991	-9.844	-12.354
	327.618	-25.491	-13.406	-13.541
	327.621	-22.803	-17.094	-16.854
	327.625	-22.928	-20.969	-17.041
	327.629	-20.053	-21.781	-18.666
	327.632	-16.428	-21.469	-18.854
	327.636	-14.741	-21.844	-21.104
	327.64	-12.678	-24.031	-26.979
	327.643	-12.553	-26.406	-30.354
	327.647	-9.178	-29.781	-32.104
	327.651	-8.803	-29.906	-32.729
	327.654	-10.741	-30.594	-31.791
	327.658	-10.928	-31.594	-26.854
	327.662	-11.741	-31.531	-23.416
	327.665	-11.803	-31.281	-17.166
	327.669	-10.366	-30.281	-11.104
	327.673	-10.303	-32.469	-6.916
	327.676	-10.178	-31.781	-7.604
	327.68	-9.053	-28.969	-4.541
	327.684	-10.303	-24.844	-4.729
	327.687	-11.553	-20.719	-2.979
	327.691	-11.928	-17.844	-1.166
	327.695	-9.303	-14.656	3.396
	327.698	-3.928	-10.781	4.209
	327.702	1.259	-7.906	4.396
	327.706	4.447	-4.656	4.459
	327.709	6.947	-0.844	5.021
	327.713	8.134	0.969	5.834
	327.717	6.197	2.406	2.084
	327.72	6.072	5.531	0.084
	327.724	6.759	9.969	-1.604
	327.728	9.259	12.969	-0.916
	327.731	10.572	15.219	-2.416
	327.735	12.572	15.594	-2.854
	327.739	14.259	13.781	-7.479
	327.742	15.322	10.219	-8.041
	327.746	14.259	6.469	-10.916
	327.75	12.697	4.781	-11.791
	327.753	10.509	2.469	-8.479
	327.757	8.947	0.406	-7.479
	327.76	6.384	-1.406	-9.166
	327.764	2.697	-1.031	-11.166
	327.768	0.322	-1.156	-12.979
	327.772	0.509	-3.781	-15.041
	327.775	3.009	-5.719	-17.916
	327.779	6.822	-6.719	-18.354
	327.783	9.447	-7.719	-22.541
	327.786	8.822	-7.344	-27.479
	327.79	8.072	-8.594	-27.354
	327.793	6.447	-7.656	-27.229
	327.797	4.884	-5.406	-25.416
	327.801	5.197	-3.156	-25.729
	327.805	3.697	-1.031	-25.166
	327.808	2.447	-0.656	-25.916
	327.812	3.697	1.406	-25.416
	327.815	4.322	2.719	-25.354
	327.819	6.009	1.156	-26.541
	327.823	6.697	3.219	-26.854
	327.827	2.384	6.906	-27.416
	327.83	1.447	8.031	-28.604
	327.834	3.384	5.281	-28.104
	327.837	4.384	2.719	-25.666
	327.841	5.447	0.094	-24.104
	327.845	3.259	-1.344	-24.604
	327.849	1.322	-2.969	-26.854
	327.852	-1.053	-3.906	-25.979
	327.856	-3.678	-3.594	-25.104
	327.86	-3.741	-2.781	-24.854
	327.863	-5.366	-2.219	-26.354
	327.867	-8.553	-0.844	-28.104
	327.87	-11.991	1.281	-30.729
	327.874	-15.616	3.469	-32.229
	327.878	-20.241	6.656	-32.979
	327.881	-25.116	7.781	-33.916
	327.885	-26.616	8.094	-30.791
	327.889	-26.491	7.781	-30.291
	327.892	-27.428	9.219	-28.416
	327.896	-26.428	11.406	-28.916
	327.9	-24.241	13.281	-25.166
	327.903	-22.053	13.906	-20.541
	327.907	-17.741	12.906	-17.354
	327.911	-14.741	10.281	-14.916
	327.914	-13.678	6.594	-14.354
	327.918	-12.491	4.031	-12.666
	327.922	-13.366	1.469	-12.104
	327.925	-12.991	-0.906	-12.666
	327.929	-10.803	-4.094	-15.666
	327.933	-7.178	-6.344	-18.916
	327.936	-5.116	-7.594	-22.604
	327.94	-2.741	-7.031	-22.666
	327.944	-2.803	-9.406	-22.666
	327.947	0.822	-8.906	-22.666
	327.951	2.384	-7.531	-21.229
	327.955	4.572	-7.219	-20.541
	327.958	6.197	-5.969	-17.666
	327.962	6.072	-4.719	-16.041
	327.966	5.759	-5.656	-13.979
	327.969	6.322	-6.344	-12.166
	327.973	5.759	-7.906	-11.104
	327.977	4.009	-9.219	-8.166
	327.98	1.572	-8.156	-7.604
	327.984	-1.303	-4.969	-7.916
	327.988	-2.616	-4.219	-9.604
	327.991	-5.553	-6.219	-10.416
	327.995	-9.866	-10.344	-9.416
	327.999	-9.741	-12.594	-9.729
	328.002	-13.116	-10.656	-11.229
	328.006	-14.178	-10.594	-14.229
	328.01	-13.428	-10.406	-16.104
	328.013	-14.866	-12.344	-16.416
	328.017	-15.741	-14.281	-15.541
	328.021	-15.303	-16.531	-12.729
	328.024	-16.616	-15.844	-14.041
	328.028	-16.053	-15.094	-15.479
	328.032	-15.866	-13.469	-13.666
	328.035	-16.303	-9.969	-14.229
	328.039	-15.553	-7.719	-12.979
	328.043	-18.178	-3.406	-13.541
	328.046	-18.116	0.406	-12.979
	328.05	-17.053	0.469	-13.666
	328.054	-13.303	1.094	-13.854
	328.057	-9.241	1.156	-16.541
	328.061	-7.678	-1.531	-14.229
	328.065	-8.928	-4.219	-14.541
	328.068	-9.803	-7.531	-13.729
	328.072	-15.116	-9.844	-15.291
	328.076	-15.241	-9.719	-15.791
	328.079	-11.928	-8.656	-19.229
	328.083	-10.741	-6.469	-22.416
	328.087	-8.678	-7.406	-22.791
	328.09	-8.366	-8.281	-22.916
	328.094	-5.866	-8.844	-18.791
	328.098	-3.491	-10.531	-16.916
	328.101	-3.803	-12.531	-13.916
	328.105	-2.678	-12.844	-13.729
	328.109	-0.741	-12.844	-11.979
	328.112	-0.053	-14.969	-8.354
	328.116	-0.053	-17.031	-4.979
	328.12	-1.116	-16.656	1.209
	328.123	-1.678	-14.219	3.146
	328.127	0.197	-13.469	7.084
	328.131	1.072	-10.531	4.709
	328.134	1.134	-9.219	3.959
	328.138	0.134	-7.219	0.209
	328.142	0.134	-7.094	-0.854
	328.145	-2.928	-4.531	-3.541
	328.149	-6.241	-2.844	-7.166
	328.153	-10.678	-0.031	-7.729
	328.156	-17.491	1.406	-10.791
	328.16	-21.553	3.094	-9.479
	328.163	-23.741	3.031	-7.416
	328.167	-25.178	3.969	-7.104
	328.171	-22.928	3.031	-8.729
	328.175	-20.866	2.781	-9.041
	328.178	-19.803	0.594	-11.479
	328.182	-16.241	1.469	-10.666
	328.185	-11.991	3.219	-11.041
	328.189	-8.866	7.094	-9.791
	328.193	-7.366	9.906	-7.479
	328.197	-7.053	11.906	-5.979
	328.2	-4.491	16.469	-7.604
	328.204	-4.991	18.594	-7.604
	328.207	-6.241	17.906	-12.729
	328.211	-5.491	17.719	-13.916
	328.215	-6.678	19.094	-18.354
	328.219	-6.803	19.781	-17.854
	328.222	-3.178	18.156	-19.479
	328.226	-2.241	17.156	-16.291
	328.229	-0.491	16.094	-13.041
	328.233	0.447	12.219	-9.291
	328.237	0.259	9.531	-10.854
	328.24	1.009	8.719	-11.729
	328.244	-0.303	7.344	-12.854
	328.248	-1.616	6.406	-13.166
	328.252	0.759	6.156	-14.979
	328.255	2.947	8.344	-16.479
	328.259	5.634	9.906	-15.854
	328.262	6.947	9.656	-17.291
	328.266	8.322	8.406	-16.604
	328.27	6.322	7.531	-15.791
	328.274	6.509	6.781	-13.166
	328.277	6.009	5.031	-14.604
	328.281	7.447	1.656	-12.291
	328.284	6.134	-2.219	-11.479
	328.288	2.759	-5.656	-7.916
	328.292	1.822	-6.781	-6.229
	328.295	2.197	-5.656	-4.229
	328.299	2.384	-4.281	-3.604
	328.303	2.822	-4.156	-4.229
	328.306	1.134	-6.219	-4.104
	328.31	-1.303	-7.906	-3.229
	328.314	-3.241	-7.969	-3.916
	328.317	-6.553	-4.656	-3.916
	328.321	-6.803	-4.031	-2.791
	328.325	-10.053	-3.906	-1.854
	328.328	-12.366	-5.156	0.646
	328.332	-15.616	-5.594	2.771
	328.336	-17.928	-5.531	6.771
	328.339	-20.116	-5.344	10.834
	328.343	-19.303	-4.969	12.334
	328.347	-18.491	-5.094	11.771
	328.35	-15.991	-6.781	9.209
	328.354	-13.053	-6.781	9.271
	328.358	-11.616	-8.406	5.021
	328.361	-10.303	-7.531	3.459
	328.365	-9.366	-7.719	0.209
	328.369	-8.741	-7.219	-2.229
	328.372	-8.303	-5.406	-4.666
	328.376	-5.991	-6.281	-4.666
	328.38	-4.178	-6.031	-3.791
	328.383	-1.553	-4.844	-5.416
	328.387	-0.991	-4.594	-8.666
	328.391	-0.491	-5.594	-12.229
	328.394	1.447	-5.406	-14.291
	328.398	0.884	-3.406	-13.791
	328.402	0.322	-1.031	-12.916
	328.405	-1.241	-2.406	-11.354
	328.409	-1.803	-6.156	-9.916
	328.413	-0.991	-6.219	-8.666
	328.416	0.947	-6.094	-8.229
	328.42	0.072	-5.344	-10.416
	328.424	-2.741	-3.969	-13.416
	328.427	-5.803	-4.906	-18.541
	328.431	-4.991	-6.344	-23.854
	328.435	-3.428	-7.594	-29.791
	328.438	-3.991	-7.531	-32.104
	328.442	-4.491	-7.219	-33.479
	328.446	-4.866	-7.594	-31.791
	328.449	-7.053	-6.656	-28.791
	328.453	-7.428	-5.156	-25.916
	328.457	-7.741	-4.656	-25.604
	328.46	-7.866	-3.969	-24.166
	328.464	-6.803	-1.656	-22.229
	328.468	-7.053	-0.906	-21.854
	328.471	-6.553	1.281	-19.666
	328.475	-6.366	2.469	-19.041
	328.479	-8.053	3.969	-18.229
	328.482	-8.991	4.531	-15.541
	328.486	-8.053	4.219	-12.854
	328.49	-7.366	2.281	-8.479
	328.493	-6.241	0.156	-5.041
	328.497	-2.178	-2.719	-3.416
	328.501	-1.366	-5.656	-3.791
	328.504	-4.928	-7.531	-2.541
	328.508	-3.428	-8.781	-2.666
	328.512	-4.366	-9.094	-2.479
	328.515	-3.678	-12.594	-3.291
	328.519	-1.178	-18.906	-4.979
	328.523	-1.553	-22.656	-5.979
	328.526	-0.866	-28.469	-6.479
	328.53	-0.428	-31.531	-9.291
	328.534	-0.553	-33.719	-12.729
	328.537	0.322	-35.719	-17.166
	328.541	-0.053	-35.469	-18.979
	328.545	-0.928	-32.469	-20.229
	328.548	1.697	-30.344	-22.229
	328.552	3.759	-28.906	-19.916
	328.556	6.509	-27.906	-19.416
	328.559	10.822	-27.531	-16.166
	328.563	12.697	-27.031	-14.229
	328.567	12.634	-27.531	-11.541
	328.57	14.322	-25.844	-9.541
	328.574	15.822	-21.969	-9.229
	328.577	15.322	-18.156	-8.354
	328.581	11.884	-16.844	-7.979
	328.585	7.572	-15.844	-10.354
	328.589	4.197	-14.219	-11.854
	328.592	1.822	-13.969	-11.604
	328.596	-2.428	-11.781	-10.854
	328.599	-3.803	-8.969	-10.791
	328.603	-5.616	-8.531	-11.229
	328.607	-6.053	-9.156	-12.104
	328.611	-4.616	-7.156	-13.354
	328.614	-5.803	-5.094	-15.104
	328.618	-6.803	-2.531	-15.229
	328.622	-7.928	-1.094	-17.854
	328.625	-7.866	-2.156	-19.479
	328.629	-4.491	-3.656	-18.729
	328.632	-2.178	-2.469	-16.354
	328.636	-0.116	-2.719	-15.729
	328.64	1.572	-2.156	-14.791
	328.644	2.197	-4.156	-15.166
	328.647	3.072	-5.656	-13.729
	328.651	2.197	-6.469	-15.166
	328.654	-0.116	-6.719	-11.916
	328.658	0.197	-6.906	-10.916
	328.662	1.697	-6.719	-8.666
	328.666	2.134	-4.781	-7.854
	328.669	3.322	-2.719	-8.104
	328.673	2.884	-2.656	-8.979
	328.676	2.009	-3.031	-10.541
	328.68	0.134	-2.406	-12.104
	328.684	-1.053	-1.219	-15.791
	328.688	-1.803	0.969	-18.354
	328.691	-3.928	0.344	-20.604
	328.695	-4.616	0.969	-21.354
	328.698	-6.303	2.906	-20.479
	328.702	-7.803	2.219	-18.166
	328.706	-8.803	0.594	-15.229
	328.709	-9.678	0.906	-13.229
	328.713	-10.366	2.281	-9.166
	328.717	-6.303	1.719	-7.854
	328.72	-1.866	0.406	-6.666
	328.724	0.072	-2.031	-4.541
	328.728	-1.241	-6.344	-3.979
	328.731	-1.053	-9.719	-3.479
	328.735	-1.241	-11.969	-3.416
	328.739	-0.803	-13.219	-3.979
	328.742	-1.303	-12.781	-3.729
	328.746	-2.678	-14.219	-5.354
	328.75	-3.803	-15.469	-5.666
	328.753	-2.178	-14.781	-7.416
	328.757	-4.053	-12.094	-9.354
	328.761	-0.991	-7.656	-9.229
	328.764	-0.241	-4.344	-7.541
	328.768	0.947	-2.031	-5.541
	328.772	6.072	-2.094	-3.666
	328.775	9.759	-3.906	-1.666
	328.779	12.822	-3.406	-1.791
	328.783	15.572	-4.281	-1.041
	328.786	15.822	-7.656	-1.604
	328.79	14.572	-7.906	0.084
	328.794	13.134	-8.031	0.396
	328.797	10.884	-9.719	1.771
	328.801	9.884	-10.531	5.021
	328.805	8.572	-9.906	8.459
	328.808	5.447	-8.531	12.396
	328.812	2.947	-7.344	13.834
	328.816	3.072	-6.844	16.146
	328.819	4.197	-6.531	14.271
	328.823	3.822	-6.281	10.959
	328.827	3.072	-8.781	7.709
	328.83	2.634	-10.906	7.084
	328.834	-0.303	-14.344	5.959
	328.838	-1.116	-17.906	5.209
	328.841	-1.616	-20.094	3.646
	328.845	-2.866	-24.406	-1.479
	328.849	-5.428	-27.656	-2.541
	328.852	-8.803	-27.531	-6.729
	328.856	-11.178	-27.719	-11.916
	328.86	-14.928	-25.906	-14.666
	328.863	-16.053	-25.219	-17.041
	328.867	-16.116	-23.031	-18.291
	328.871	-18.178	-18.156	-17.604
	328.874	-20.553	-14.406	-14.979
	328.878	-19.178	-14.406	-14.854
	328.882	-17.991	-13.781	-14.416
	328.885	-15.116	-13.906	-13.791
	328.889	-10.553	-14.406	-15.479
	328.893	-7.803	-11.219	-15.479
	328.896	-4.303	-8.844	-17.791
	328.9	-3.366	-7.969	-18.479
	328.904	-4.178	-8.719	-21.041
	328.907	-3.991	-10.281	-23.416
	328.911	-2.928	-10.719	-24.229
	328.915	-2.303	-8.219	-24.541
	328.918	-3.241	-6.219	-22.666
	328.922	-3.866	-6.719	-20.916
	328.926	-3.053	-6.719	-18.291
	328.929	-1.116	-5.906	-16.541
	328.933	-2.303	-6.844	-10.916
	328.937	-3.428	-7.344	-7.291
	328.94	-5.553	-5.031	-2.916
	328.944	-8.366	-3.406	-1.229
	328.948	-8.178	-0.406	-0.479
	328.951	-7.866	-0.281	-1.666
	328.955	-7.116	-0.844	-3.666
	328.959	-4.428	-2.219	-2.666
	328.962	-2.553	-4.156	-2.416
	328.966	0.509	-5.344	-2.666
	328.97	3.322	-4.219	-4.604
	328.973	6.634	-1.469	-2.541
	328.977	7.759	-0.156	-2.416
	328.981	7.134	2.344	-3.604
	328.984	8.634	2.344	-4.354
	328.988	9.447	0.656	-5.416
	328.991	8.822	-1.594	-3.791
	328.995	6.572	-1.281	-3.541
	328.999	0.884	1.344	-1.354
	329.002	-2.866	1.594	-3.041
	329.006	-6.303	1.344	-3.416
	329.01	-11.678	1.406	-6.666
	329.014	-16.678	2.469	-7.479
	329.017	-18.428	2.344	-6.604
	329.021	-20.241	-1.094	-5.729
	329.024	-19.366	-3.281	-6.354
	329.028	-19.741	-4.219	-9.104
	329.032	-18.116	-4.094	-8.416
	329.036	-16.553	-4.219	-11.666
	329.039	-17.428	-1.906	-12.916
	329.043	-18.178	-1.719	-13.979
	329.046	-19.116	-3.656	-15.041
	329.05	-21.866	-4.531	-12.979
	329.054	-24.928	-3.906	-10.729
	329.058	-27.803	-2.781	-10.291
	329.061	-31.928	-0.781	-9.604
	329.065	-34.428	-0.344	-10.104
	329.068	-38.053	-0.844	-11.604
	329.072	-41.053	-1.281	-13.166
	329.076	-43.866	-1.344	-16.416
	329.079	-45.553	-0.781	-19.229
	329.083	-46.866	-0.344	-18.416
	329.087	-44.741	1.281	-22.354
	329.091	-43.928	5.219	-22.541
	329.094	-41.553	6.844	-21.979
	329.098	-39.678	7.281	-19.916
	329.101	-35.491	7.531	-18.104
	329.105	-34.553	6.094	-15.041
	329.109	-34.241	5.594	-15.416
	329.112	-32.866	2.031	-14.854
	329.116	-33.303	0.156	-15.354
	329.12	-29.803	0.719	-15.416
	329.123	-24.366	-1.344	-17.166
	329.127	-16.991	-4.219	-18.104
	329.131	-10.053	-6.656	-19.666
	329.134	-5.991	-8.906	-19.291
	329.138	-5.303	-9.031	-17.604
	329.142	-2.616	-4.531	-15.729
	329.145	0.509	-0.406	-14.041
	329.149	2.009	1.594	-13.916
	329.153	3.759	4.219	-12.916
	329.156	3.197	5.156	-13.104
	329.16	0.134	3.531	-7.604
	329.164	-2.991	2.469	-5.416
	329.167	-5.366	4.031	-3.916
	329.171	-5.678	4.406	-5.979
	329.175	-5.866	6.219	-10.729
	329.178	-6.241	8.219	-13.791
	329.182	-7.116	8.406	-18.291
	329.186	-9.678	9.469	-18.229
	329.189	-10.303	11.844	-17.354
	329.193	-12.991	12.844	-15.729
	329.197	-16.366	12.219	-13.354
	329.2	-18.491	9.469	-10.041
	329.204	-19.928	6.656	-6.604
	329.208	-21.053	3.906	-4.729
	329.211	-22.803	1.969	-0.791
	329.215	-23.053	3.156	3.209
	329.219	-23.303	4.531	7.646
	329.222	-25.178	3.656	7.834
	329.226	-25.116	2.031	9.771
	329.23	-25.428	1.906	10.896
	329.233	-29.678	0.969	12.271
	329.237	-31.241	-0.031	11.021
	329.241	-30.491	2.156	9.521
	329.244	-27.553	3.156	9.896
	329.248	-23.866	5.344	7.209
	329.252	-20.366	7.094	1.709
	329.255	-18.928	8.969	-4.666
	329.259	-17.678	12.156	-9.666
	329.263	-15.303	15.156	-12.729
	329.266	-15.428	15.969	-15.979
	329.27	-15.178	14.906	-17.291
	329.274	-13.678	13.531	-17.291
	329.277	-12.428	13.719	-16.541
	329.281	-9.741	12.094	-13.229
	329.285	-8.491	10.844	-11.354
	329.288	-7.491	11.969	-10.916
	329.292	-7.616	9.219	-10.666
	329.296	-6.053	6.969	-12.666
	329.299	-6.116	5.844	-11.291
	329.303	-4.928	4.406	-12.666
	329.307	-4.241	4.156	-11.479
	329.31	-3.616	6.094	-10.416
	329.314	-2.678	4.656	-9.666
	329.318	-2.366	2.844	-11.416
	329.321	-1.241	2.156	-11.916
	329.325	-3.991	1.156	-14.229
	329.329	-8.053	1.844	-17.166
	329.332	-14.616	3.594	-18.479
	329.336	-19.303	5.719	-20.291
	329.34	-21.428	10.219	-20.479
	329.343	-23.491	13.031	-21.479
	329.347	-24.553	10.969	-20.229
	329.351	-23.053	12.969	-19.229
	329.354	-22.116	12.156	-17.166
	329.358	-20.366	9.844	-16.041
	329.362	-17.928	10.094	-15.854
	329.365	-14.116	11.531	-14.041
	329.369	-9.178	12.219	-13.729
	329.373	-3.053	15.156	-11.104
	329.376	1.884	15.594	-10.166
	329.38	6.259	16.219	-8.291
	329.384	9.509	17.781	-6.916
	329.387	11.197	15.781	-6.229
	329.391	11.072	13.344	-4.729
	329.394	8.759	10.281	-3.541
	329.398	7.884	8.531	-3.416
	329.402	7.572	8.531	-3.854
	329.406	7.697	8.406	-3.791
	329.409	7.697	8.406	-0.791
	329.413	5.197	6.906	0.271
	329.416	6.822	5.844	1.084
	329.42	5.384	3.844	-0.916
	329.424	5.197	3.781	-1.041
	329.428	3.259	2.469	-2.354
	329.431	-0.053	0.656	-3.854
	329.435	-1.741	0.094	-4.791
	329.438	-2.991	-0.656	-5.791
	329.442	-6.178	-3.156	-3.791
	329.446	-8.991	-4.719	-8.416
	329.45	-9.428	-6.781	-5.979
	329.453	-9.303	-10.219	-9.041
	329.457	-10.553	-12.281	-10.104
	329.461	-10.491	-14.594	-11.041
	329.464	-9.553	-13.844	-8.604
	329.468	-7.178	-12.281	-2.854
	329.471	-5.678	-12.531	-2.229
	329.475	-3.366	-11.281	-0.604
	329.479	-0.491	-8.719	-1.291
	329.483	0.509	-6.281	-2.291
	329.486	2.634	-4.031	-3.666
	329.49	5.509	-3.469	-3.854
	329.493	6.447	-5.406	-3.416
	329.497	9.197	-6.094	-5.791
	329.501	9.259	-7.594	-7.854
	329.505	8.822	-8.094	-10.166
	329.508	8.384	-5.906	-10.916
	329.512	5.822	-4.156	-9.479
	329.515	1.884	-3.906	-7.604
	329.519	-1.366	-3.781	-5.041
	329.523	-4.116	-5.219	-2.854
	329.526	-2.678	-8.156	-1.479
	329.53	-2.053	-8.656	-1.229
	329.534	-1.803	-7.594	0.396
	329.537	0.259	-7.344	-0.604
	329.541	-0.553	-8.344	-0.166
	329.545	-2.366	-7.406	-1.229
	329.548	-4.178	-8.844	-0.604
	329.552	-4.053	-12.406	-1.541
	329.556	-3.803	-18.594	-1.854
	329.559	-4.678	-21.656	-3.916
	329.563	-7.428	-24.344	-4.854
	329.567	-9.116	-25.656	-5.104
	329.57	-10.241	-25.969	-5.416
	329.574	-9.741	-26.156	-6.604
	329.578	-7.053	-25.844	-9.291
	329.581	-6.053	-23.781	-7.541
	329.585	-3.491	-24.906	-8.979
	329.589	-0.553	-23.281	-4.291
	329.592	0.447	-21.719	-5.291
	329.596	1.009	-17.781	-4.791
	329.6	1.759	-16.531	-3.979
	329.603	1.697	-14.281	-4.729
	329.607	2.072	-12.969	-3.541
	329.611	1.822	-13.969	-4.854
	329.614	1.759	-12.094	-7.791
	329.618	2.134	-7.969	-11.354
	329.622	1.384	-4.906	-13.291
	329.625	-0.428	-2.531	-16.104
	329.629	-0.116	-1.156	-15.541
	329.633	0.634	-2.281	-12.541
	329.636	0.384	-3.406	-9.354
	329.64	1.759	-4.156	-6.416
	329.644	2.072	-7.406	-2.416
	329.647	3.009	-9.844	-0.791
	329.651	4.384	-9.719	1.396
	329.655	1.197	-9.719	0.896
	329.658	-0.866	-10.969	3.834
	329.662	-3.678	-11.344	5.584
	329.666	-8.678	-9.969	6.584
	329.669	-13.741	-10.094	8.334
	329.673	-15.741	-11.219	9.646
	329.677	-15.428	-12.406	6.396
	329.68	-14.678	-10.406	4.709
	329.684	-13.866	-7.656	2.271
	329.688	-15.053	-4.219	-1.229
	329.691	-14.991	-2.656	-3.604
	329.695	-14.491	-1.094	-7.041
	329.699	-13.241	-0.344	-6.604
	329.702	-9.491	-0.969	-6.541
	329.706	-10.178	-2.156	-7.416
	329.71	-8.741	-3.344	-10.916
	329.713	-8.178	-2.719	-11.104
	329.717	-7.553	-2.094	-12.416
	329.721	-6.928	-1.031	-13.104
	329.724	-6.803	0.094	-12.291
	329.728	-5.366	2.094	-11.354
	329.732	-3.366	3.656	-9.666
	329.735	-3.428	3.656	-9.854
	329.739	-2.241	5.906	-7.791
	329.743	-3.116	5.719	-6.854
	329.746	-3.178	5.781	-9.041
	329.75	-2.491	8.469	-9.229
	329.754	-1.616	8.969	-9.916
	329.757	1.947	7.844	-9.979
	329.761	4.384	6.906	-8.041
	329.765	7.947	7.031	-8.354
	329.768	8.572	7.594	-3.729
	329.772	8.009	6.781	-3.291
	329.776	7.509	1.844	-2.666
	329.779	5.447	1.906	-2.479
	329.783	3.072	1.406	-3.291
	329.787	1.134	3.469	-5.291
	329.79	-0.491	4.281	-5.979
	329.794	-3.241	1.656	-7.791
	329.798	-5.053	-0.031	-8.104
	329.801	-8.991	-1.219	-6.416
	329.805	-11.678	-3.406	-4.104
	329.808	-13.991	-3.156	-1.291
	329.812	-15.491	-2.031	1.584
	329.816	-17.053	-3.156	4.396
	329.82	-19.428	-2.781	3.771
	329.823	-21.803	-3.781	3.334
	329.827	-26.616	-2.531	1.584
	329.83	-29.241	-0.719	-1.541
	329.834	-32.616	-0.281	-4.104
	329.838	-36.178	-0.656	-2.354
	329.841	-39.866	-0.344	-2.604
	329.845	-47.553	0.031	-3.604
	329.849	-50.553	-1.094	-6.166
	329.853	-51.178	-4.094	-5.729
	329.856	-50.241	-6.844	-7.416
	329.86	-47.991	-8.469	-8.354
	329.863	-45.366	-10.969	-9.166
	329.867	-42.366	-13.031	-9.541
	329.871	-39.866	-10.406	-11.791
	329.875	-36.616	-12.094	-11.104
	329.878	-33.616	-12.719	-12.229
	329.882	-30.303	-12.094	-10.541
	329.885	-26.178	-12.844	-7.979
	329.889	-22.491	-13.781	-7.479
	329.893	-19.741	-15.781	-5.916
	329.897	-20.491	-15.531	-5.916
	329.9	-20.116	-12.156	-4.166
	329.904	-21.428	-9.219	-3.229
	329.908	-21.553	-9.281	-2.354
	329.911	-23.866	-10.656	-1.041
	329.915	-25.741	-11.156	-0.791
	329.918	-24.053	-10.781	0.271
	329.922	-19.803	-8.031	1.146
	329.926	-14.928	-8.406	2.271
	329.929	-9.553	-10.156	3.021
	329.933	-4.991	-9.219	2.834
	329.937	-0.491	-8.719	6.084
	329.94	2.572	-6.969	8.646
	329.944	5.322	-2.719	11.084
	329.948	7.634	-2.656	12.959
	329.951	7.509	-3.031	15.084
	329.955	4.822	-4.156	15.896
	329.959	3.947	-8.469	18.146
	329.962	3.259	-11.344	18.271
	329.966	2.884	-14.344	16.521
	329.97	3.509	-13.469	12.709
	329.973	1.072	-13.094	13.146
	329.977	2.134	-13.094	14.396
	329.981	4.322	-10.969	20.396
	329.984	3.447	-9.156	25.084
	329.988	2.947	-8.031	31.521
	329.992	1.197	-7.031	35.521
	329.995	0.072	-6.031	43.584
	329.999	0.697	-5.594	51.521
	330.003	0.884	-4.094	58.646
	330.006	2.947	-3.594	67.459
	330.01	3.447	-3.781	74.334
	330.014	1.134	-3.719	79.896
	330.017	0.384	-3.219	88.334
	330.021	-0.553	-2.594	99.521
	330.025	-1.178	-1.469	107.896
	330.028	-0.116	-1.094	115.771
	330.032	1.572	-2.031	123.146
	330.036	3.384	-2.969	130.021
	330.039	4.134	-4.219	134.584
	330.043	3.509	-5.594	136.209
	330.047	5.384	-5.031	136.396
	330.05	4.572	-6.156	135.896
	330.054	3.822	-6.344	137.334
	330.058	3.134	-5.469	135.209
	330.061	-1.303	-5.031	135.084
	330.065	-4.428	-4.781	135.396
	330.069	-5.491	-4.906	134.959
	330.072	-4.991	-8.844	131.646
	330.076	-3.116	-10.969	123.146
	330.08	-3.991	-9.844	117.146
	330.083	-5.741	-9.469	105.459
	330.087	-6.616	-9.656	99.271
	330.091	-8.366	-12.031	88.396
	330.094	-8.491	-13.781	80.271
	330.098	-5.553	-15.156	69.834
	330.102	-2.303	-14.406	59.334
	330.105	1.384	-14.406	47.396
	330.109	4.197	-14.656	35.084
	330.113	4.197	-13.406	23.396
	330.116	2.884	-12.219	9.334
	330.12	1.947	-10.094	-0.229
	330.124	-0.053	-10.531	-9.541
	330.127	-1.116	-10.469	-18.479
	330.131	-0.303	-7.031	-29.291
	330.135	-0.741	-7.281	-42.166
	330.138	-0.428	-8.531	-56.854
	330.142	-1.616	-9.469	-72.604
	330.146	-4.991	-10.656	-85.666
	330.149	-6.866	-9.281	-98.854
	330.153	-9.553	-9.406	-111.479
	330.157	-12.116	-10.531	-122.479
	330.16	-11.741	-11.719	-129.729
	330.164	-13.741	-13.844	-140.104
	330.168	-15.741	-16.781	-147.416
	330.171	-16.241	-19.594	-156.041
	330.175	-16.491	-20.531	-161.229
	330.179	-14.553	-22.344	-167.479
	330.182	-10.678	-24.719	-170.791
	330.186	-6.616	-26.656	-169.666
	330.19	-3.366	-27.156	-169.354
	330.193	-2.303	-27.031	-167.354
	330.197	-1.803	-27.781	-160.354
	330.201	-2.491	-27.656	-155.041
	330.204	-3.491	-28.344	-149.854
	330.208	-3.053	-29.969	-144.229
	330.212	-4.491	-31.094	-136.729
	330.215	-6.491	-31.594	-129.729
	330.219	-7.991	-31.469	-122.541
	330.223	-8.366	-29.469	-113.416
	330.226	-9.241	-30.344	-106.291
	330.23	-10.428	-30.719	-93.979
	330.233	-10.866	-30.156	-86.416
	330.237	-13.178	-28.094	-77.854
	330.241	-11.241	-25.281	-72.041
	330.245	-9.616	-25.219	-66.979
	330.248	-9.053	-26.219	-60.666
	330.252	-7.303	-27.094	-55.354
	330.255	-5.178	-30.781	-47.979
	330.259	-3.928	-31.781	-43.791
	330.263	-0.616	-33.469	-38.854
	330.267	3.134	-35.531	-32.604
	330.27	3.447	-35.219	-29.604
	330.274	5.384	-37.219	-26.604
	330.277	9.322	-37.531	-25.166
	330.281	12.759	-36.656	-22.229
	330.285	15.509	-37.781	-19.666
	330.288	16.384	-37.719	-17.729
	330.292	16.259	-35.344	-16.479
	330.296	16.197	-35.281	-14.666
	330.3	14.009	-32.281	-15.979
	330.303	13.634	-28.469	-14.291
	330.307	14.072	-25.156	-12.479
	330.31	14.884	-20.719	-9.916
	330.314	15.947	-16.969	-8.479
	330.318	15.322	-15.844	-8.979
	330.322	13.009	-13.531	-9.416
	330.325	13.197	-9.281	-11.104
	330.329	12.634	-5.406	-11.479
	330.332	14.009	0.219	-11.291
	330.336	10.572	4.094	-13.354
	330.34	8.447	6.844	-12.291
	330.343	7.384	6.719	-12.041
	330.347	4.697	5.656	-12.229
	330.351	5.509	3.906	-13.979
	330.354	8.197	2.281	-13.979
	330.358	7.322	1.406	-13.604
	330.362	5.947	1.594	-12.604
	330.365	3.384	0.844	-12.541
	330.369	0.384	1.094	-9.729
	330.373	-0.178	0.469	-10.916
	330.376	-1.803	-1.156	-8.791
	330.38	-3.116	-2.219	-6.416
	330.384	-4.178	-5.281	-7.166
	330.387	-5.053	-8.469	-6.479
	330.391	-6.116	-8.531	-5.166
	330.395	-8.928	-8.094	-4.479
	330.398	-13.366	-7.906	-6.041
	330.402	-16.678	-7.906	-2.354
	330.406	-19.866	-10.156	-1.354
	330.409	-24.928	-11.594	1.084
	330.413	-29.491	-10.781	0.584
	330.417	-29.803	-10.219	1.271
	330.42	-28.991	-9.281	-0.104
	330.424	-28.241	-8.281	-0.666
	330.428	-27.928	-7.719	-2.666
	330.431	-29.241	-8.344	-1.979
	330.435	-29.803	-7.594	-4.791
	330.439	-29.241	-7.281	-6.166
	330.442	-30.428	-8.719	-8.979
	330.446	-29.741	-6.906	-10.979
	330.45	-30.991	-4.969	-10.979
	330.453	-30.553	-6.281	-10.479
	330.457	-30.741	-7.906	-9.854
	330.461	-31.616	-10.406	-7.354
	330.464	-28.178	-12.281	-5.979
	330.468	-28.116	-11.969	-5.979
	330.472	-27.303	-12.156	-4.354
	330.475	-26.553	-12.094	-1.104
	330.479	-30.116	-14.531	0.959
	330.483	-34.178	-17.281	0.896
	330.486	-39.053	-15.281	1.084
	330.49	-40.678	-12.281	3.084
	330.494	-35.741	-9.594	4.021
	330.497	-31.053	-8.156	5.396
	330.501	-27.678	-8.344	4.146
	330.505	-25.678	-8.969	3.959
	330.508	-25.303	-9.906	4.021
	330.512	-24.116	-7.406	1.084
	330.516	-19.241	-7.031	-0.729
	330.519	-16.678	-7.906	-3.541
	330.523	-10.616	-5.781	-2.354
	330.527	-7.491	-4.094	-4.041
	330.53	-4.866	-5.219	-0.854
	330.534	-0.928	-6.344	-1.291
	330.538	3.072	-6.844	1.834
	330.541	6.384	-7.781	2.709
	330.545	7.447	-6.094	3.459
	330.549	4.322	-3.656	4.021
	330.552	5.009	-1.906	8.021
	330.556	6.884	-0.406	9.896
	330.56	8.384	-0.469	11.084
	330.563	11.134	-1.719	10.271
	330.567	10.322	-2.406	10.396
	330.571	7.072	-3.906	10.271
	330.574	4.197	-6.469	9.334
	330.578	0.072	-8.969	7.646
	330.582	-2.303	-9.969	6.084
	330.585	-3.741	-9.844	5.146
	330.589	-3.991	-8.469	2.146
	330.593	-1.428	-6.469	0.521
	330.596	1.822	-6.281	1.834
	330.6	4.947	-4.906	4.771
	330.604	5.322	-2.031	9.334
	330.607	5.322	3.406	13.709
	330.611	6.009	6.906	14.396
	330.615	7.884	10.781	14.896
	330.618	12.634	12.406	16.146
	330.622	13.384	13.219	19.459
	330.626	12.009	16.594	23.396
	330.629	10.947	19.969	24.771
	330.633	8.509	24.281	25.396
	330.637	4.509	25.469	24.271
	330.64	4.697	24.281	23.646
	330.644	3.697	23.969	21.959
	330.647	3.322	22.531	21.646
	330.651	3.134	21.719	21.459
	330.655	1.634	19.844	20.146
	330.659	-0.616	18.094	19.771
	330.662	-3.116	16.156	15.771
	330.666	-3.178	14.156	20.146
	330.67	-2.053	13.406	20.021
	330.673	-0.678	11.719	21.396
	330.677	1.134	9.719	21.209
	330.68	2.322	7.344	20.834
	330.684	3.822	3.344	17.459
	330.688	6.197	2.781	16.959
	330.692	5.759	1.844	20.021
	330.695	7.134	1.219	18.396
	330.699	7.197	-0.031	17.771
	330.702	11.197	-2.094	17.084
	330.706	11.634	-3.656	18.521
	330.71	12.822	-6.094	16.459
	330.714	15.134	-6.031	14.959
	330.717	15.884	-6.781	11.396
	330.721	15.134	-8.719	9.834
	330.724	15.822	-8.031	9.084
	330.728	12.697	-7.844	7.646
	330.732	11.634	-7.469	7.334
	330.736	9.259	-5.094	7.896
	330.739	5.447	-2.969	10.084
	330.743	2.447	-3.656	10.084
	330.747	-0.366	-4.969	11.709
	330.75	-2.991	-5.531	13.709
	330.754	-6.178	-7.844	11.271
	330.757	-6.991	-8.844	6.334
	330.761	-10.491	-10.594	2.709
	330.765	-12.678	-9.844	-1.354
	330.768	-12.178	-9.719	-3.229
	330.772	-12.178	-10.031	-7.291
	330.776	-11.428	-10.656	-6.666
	330.779	-11.741	-11.094	-7.854
	330.783	-11.241	-12.406	-7.291
	330.787	-8.491	-11.406	-4.291
	330.79	-6.053	-12.219	-2.604
	330.794	-4.866	-11.906	1.021
	330.798	-3.178	-10.219	2.834
	330.801	-3.366	-7.469	4.271
	330.805	-3.678	-3.094	5.646
	330.809	-5.366	0.094	4.896
	330.812	-10.053	1.906	6.146
	330.816	-14.366	4.156	7.896
	330.82	-18.241	5.219	8.584
	330.823	-20.866	4.281	7.709
	330.827	-22.928	3.219	8.521
	330.831	-24.116	2.156	5.459
	330.834	-25.428	1.469	3.271
	330.838	-29.053	1.844	0.146
	330.842	-31.678	0.406	1.584
	330.845	-34.366	-0.906	0.771
	330.849	-34.553	0.219	0.459
	330.853	-30.928	0.156	2.459
	330.856	-26.553	-1.031	5.834
	330.86	-22.053	-1.781	7.334
	330.864	-17.928	-1.156	6.209
	330.867	-16.553	-0.344	4.146
	330.871	-15.616	0.344	3.209
	330.875	-15.866	2.031	4.459
	330.878	-18.053	5.906	5.521
	330.882	-18.178	6.281	4.334
	330.886	-17.428	5.531	3.021
	330.889	-19.428	5.219	0.834
	330.893	-16.553	4.281	-1.791
	330.897	-11.928	2.594	-5.854
	330.9	-10.241	0.281	-8.041
	330.904	-8.991	-2.031	-11.166
	330.908	-8.866	-4.156	-12.229
	330.911	-9.116	-5.281	-10.979
	330.915	-10.053	-9.094	-7.604
	330.919	-12.303	-9.531	-3.854
	330.922	-12.178	-8.156	0.271
	330.926	-10.616	-9.594	1.459
	330.93	-12.303	-10.656	2.521
	330.933	-10.428	-8.969	1.146
	330.937	-12.428	-7.281	1.834
	330.941	-14.991	-5.656	3.646
	330.944	-13.366	-5.469	3.459
	330.948	-12.678	-4.594	5.146
	330.952	-11.303	-5.281	5.896
	330.955	-9.553	-6.656	7.646
	330.959	-10.241	-8.219	10.146
	330.963	-9.303	-10.594	13.396
	330.966	-8.866	-11.719	15.021
	330.97	-7.616	-14.531	16.646
	330.974	-7.116	-15.844	15.834
	330.977	-8.866	-13.656	16.959
	330.981	-11.303	-11.406	16.209
	330.985	-12.991	-9.719	17.959
	330.988	-14.428	-8.344	17.896
	330.992	-17.178	-3.906	15.271
	330.996	-19.116	-1.406	11.146
	330.999	-20.303	-2.531	8.646
	331.003	-22.741	-3.781	6.271
	331.007	-24.866	-3.719	5.021
	331.01	-26.178	-1.719	1.959
	331.014	-25.553	-0.344	0.084
	331.018	-23.053	2.531	-1.104
	331.021	-23.053	3.219	-1.041
	331.025	-21.866	2.219	1.396
	331.029	-19.616	0.656	2.646
	331.032	-19.866	-2.719	3.584
	331.036	-19.053	-8.469	4.834
	331.039	-18.241	-12.719	8.021
	331.043	-20.053	-15.531	8.521
	331.047	-22.178	-15.344	10.646
	331.05	-22.553	-13.719	10.896
	331.054	-21.303	-14.406	13.021
	331.058	-21.678	-14.844	12.209
	331.062	-18.866	-13.094	11.146
	331.065	-17.678	-10.469	8.584
	331.069	-17.491	-9.156	6.834
	331.072	-18.678	-9.469	6.334
	331.076	-19.553	-10.969	9.584
	331.08	-18.866	-12.156	9.709
	331.084	-21.116	-13.281	11.709
	331.087	-21.491	-13.531	11.271
	331.091	-20.616	-11.531	11.334
	331.094	-20.741	-7.781	11.834
	331.098	-19.491	-1.969	14.896
	331.102	-19.866	0.844	12.271
	331.106	-19.241	1.844	9.271
	331.109	-19.866	2.156	5.896
	331.113	-23.053	3.469	6.771
	331.116	-23.241	3.781	6.021
	331.12	-22.616	6.281	7.271
	331.124	-19.803	7.469	8.021
	331.127	-19.803	8.781	10.584
	331.131	-20.553	8.156	13.584
	331.135	-18.803	6.594	15.521
	331.139	-17.803	5.344	17.021
	331.142	-17.803	4.219	16.771
	331.146	-17.803	3.906	18.396
	331.149	-15.928	3.844	16.896
	331.153	-15.366	3.844	16.209
	331.157	-17.366	2.531	12.709
	331.161	-17.491	3.031	10.584
	331.164	-17.178	5.844	10.334
	331.168	-16.803	7.656	9.959
	331.171	-16.303	10.281	10.834
	331.175	-16.991	12.219	9.334
	331.179	-17.053	11.906	8.084
	331.182	-16.491	11.156	6.334
	331.186	-12.991	11.844	5.396
	331.19	-9.866	10.219	5.396
	331.193	-6.928	6.781	5.771
	331.197	-6.053	4.594	8.146
	331.201	-7.741	3.906	6.396
	331.204	-7.553	3.594	7.771
	331.208	-6.241	4.969	8.459
	331.212	-6.491	7.031	11.271
	331.215	-3.741	8.531	8.709
	331.219	-3.053	10.219	7.771
	331.223	-3.803	11.344	3.896
	331.226	-2.428	11.781	2.959
	331.23	-1.928	11.031	2.459
	331.234	-3.241	9.219	2.396
	331.237	-4.741	8.094	1.459
	331.241	-4.553	4.969	-0.666
	331.245	-4.303	3.531	-2.541
	331.248	-2.991	2.219	-5.354
	331.252	-2.178	1.781	-5.291
	331.256	-3.053	0.656	-6.541
	331.259	-2.866	-0.156	-8.291
	331.263	-3.303	-1.281	-10.604
	331.267	-5.116	-1.031	-12.354
	331.27	-5.741	-3.219	-13.166
	331.274	-5.303	-7.094	-13.291
	331.278	-3.428	-9.594	-14.541
	331.281	-1.053	-12.344	-16.166
	331.285	1.259	-12.844	-16.291
	331.289	2.384	-13.094	-15.479
	331.292	5.384	-12.531	-17.854
	331.296	4.009	-11.531	-20.479
	331.3	1.259	-8.281	-22.479
	331.303	-1.803	-6.469	-21.041
	331.307	-5.116	-4.281	-19.291
	331.311	-7.803	-2.844	-18.854
	331.314	-8.491	-3.656	-16.291
	331.318	-8.616	-3.844	-14.729
	331.322	-7.991	-1.344	-16.229
	331.325	-9.803	0.281	-18.479
	331.329	-12.178	1.594	-17.791
	331.333	-14.553	1.469	-17.041
	331.336	-17.678	1.344	-16.229
	331.34	-20.991	1.781	-15.791
	331.344	-23.616	-0.906	-13.979
	331.347	-25.928	-1.156	-12.291
	331.351	-24.178	-2.469	-12.166
	331.355	-22.616	-7.656	-13.916
	331.358	-20.928	-10.969	-13.541
	331.362	-19.303	-10.969	-12.166
	331.366	-16.678	-10.844	-9.666
	331.369	-10.991	-9.719	-7.791
	331.373	-6.178	-9.469	-7.229
	331.377	-2.866	-7.656	-6.354
	331.38	-1.178	-5.969	-3.041
	331.384	-0.366	-5.969	0.459
	331.388	-0.366	-3.656	1.834
	331.391	0.509	-1.656	3.959
	331.395	2.447	-1.906	5.584
	331.399	2.384	-0.969	4.521
	331.402	2.572	-1.156	2.646
	331.406	1.259	0.781	3.021
	331.41	-1.616	2.219	4.584
	331.413	-0.803	1.406	3.896
	331.417	2.697	0.531	3.396
	331.421	6.509	-1.219	4.771
	331.424	7.822	-4.219	6.396
	331.428	11.509	-9.281	9.396
	331.432	13.947	-12.719	14.146
	331.435	14.259	-15.281	19.459
	331.439	14.697	-16.094	24.896
	331.443	15.072	-15.656	32.271
	331.446	14.572	-11.281	42.521
	331.45	15.259	-6.594	54.584
	331.454	15.072	-5.094	68.771
	331.457	15.572	-6.469	82.834
	331.461	18.447	-5.781	96.334
	331.464	19.259	-6.531	110.084
	331.468	20.322	-5.844	122.084
	331.472	21.134	-8.031	133.896
	331.476	20.634	-9.094	146.834
	331.479	22.884	-8.219	158.771
	331.483	24.884	-8.656	171.084
	331.486	27.447	-7.906	186.834
	331.49	29.197	-6.594	201.084
	331.494	31.009	-6.406	216.521
	331.498	33.134	-7.219	227.771
	331.501	36.009	-5.969	236.209
	331.505	36.822	-4.969	243.646
	331.509	36.509	-3.406	252.084
	331.512	34.822	-3.219	256.834
	331.516	33.384	-2.344	262.209
	331.519	34.259	-1.656	267.271
	331.523	31.447	-1.219	268.021
	331.527	26.572	-1.344	267.084
	331.531	23.259	-0.406	262.709
	331.534	19.322	-0.469	255.646
	331.538	15.697	0.281	245.896
	331.541	12.572	1.656	235.146
	331.545	10.197	2.219	221.459
	331.549	9.447	2.094	205.521
	331.553	6.447	2.531	188.209
	331.556	4.447	1.344	171.021
	331.56	4.384	0.531	151.771
	331.563	5.072	-1.531	135.271
	331.567	3.634	-3.969	115.521
	331.571	2.822	-5.781	95.521
	331.575	5.322	-6.844	74.209
	331.578	6.197	-9.719	52.521
	331.582	7.322	-11.094	31.146
	331.585	7.697	-11.156	9.021
	331.589	6.134	-10.656	-14.166
	331.593	3.072	-11.469	-35.354
	331.596	-0.053	-12.094	-57.916
	331.6	-1.116	-12.906	-75.354
	331.604	-1.991	-12.219	-92.916
	331.607	-5.491	-9.594	-111.354
	331.611	-9.366	-8.344	-130.541
	331.615	-11.991	-6.906	-147.604
	331.618	-15.803	-5.719	-165.979
	331.622	-15.553	-3.656	-180.729
	331.626	-14.928	-3.719	-195.479
	331.629	-12.866	-4.531	-206.666
	331.633	-11.428	-6.531	-215.354
	331.637	-13.866	-11.344	-223.604
	331.64	-15.678	-15.969	-231.479
	331.644	-19.053	-19.156	-236.354
	331.648	-22.178	-20.781	-240.791
	331.651	-23.241	-19.094	-242.604
	331.655	-23.866	-19.344	-243.541
	331.659	-25.366	-21.094	-245.979
	331.662	-25.241	-21.781	-246.041
	331.666	-24.553	-21.969	-242.229
	331.67	-27.303	-23.656	-236.166
	331.673	-30.178	-26.594	-231.041
	331.677	-30.491	-28.406	-227.729
	331.681	-31.241	-29.594	-224.229
	331.684	-30.991	-30.156	-218.229
	331.688	-30.178	-29.344	-207.104
	331.692	-29.678	-27.719	-194.604
	331.695	-27.491	-23.844	-183.041
	331.699	-25.303	-21.156	-172.041
	331.703	-22.553	-18.531	-156.979
	331.706	-18.678	-16.781	-142.854
	331.71	-16.741	-15.906	-130.166
	331.714	-15.366	-14.781	-116.541
	331.717	-12.678	-13.281	-105.479
	331.721	-11.303	-13.969	-96.916
	331.725	-9.116	-14.031	-90.854
	331.728	-10.491	-14.969	-82.791
	331.732	-13.866	-16.344	-75.166
	331.736	-16.991	-16.469	-67.979
	331.739	-18.116	-17.844	-61.166
	331.743	-17.178	-18.531	-56.104
	331.747	-14.116	-16.781	-49.729
	331.75	-10.741	-13.656	-41.541
	331.754	-11.553	-12.344	-34.104
	331.758	-16.553	-9.844	-25.916
	331.761	-20.741	-5.656	-20.479
	331.765	-23.428	-2.156	-14.229
	331.769	-25.178	-0.094	-11.104
	331.772	-27.991	2.156	-6.541
	331.776	-31.491	2.156	-1.354
	331.78	-33.366	1.531	3.646
	331.783	-34.366	1.656	4.896
	331.787	-35.178	3.219	6.584
	331.791	-33.741	1.531	7.834
	331.794	-32.241	0.531	9.021
	331.798	-33.741	0.344	8.521
	331.802	-35.803	-0.156	8.021
	331.805	-34.241	-0.094	7.271
	331.809	-35.991	0.906	6.959
	331.813	-34.741	-0.344	7.709
	331.816	-34.678	-1.719	9.521
	331.82	-35.303	-2.656	10.396
	331.824	-32.991	-4.719	10.771
	331.827	-29.741	-5.219	10.271
	331.831	-27.678	-4.344	6.146
	331.835	-22.616	-3.594	3.709
	331.838	-22.116	-1.656	0.834
	331.842	-20.866	-1.406	0.396
	331.846	-16.741	-0.594	0.146
	331.849	-11.178	1.031	-0.041
	331.853	-5.678	3.094	0.084
	331.857	-2.428	6.156	2.459
	331.86	3.134	7.656	2.334
	331.864	7.134	8.219	1.709
	331.868	7.134	7.344	0.896
	331.871	8.509	7.906	-0.041
	331.875	8.384	10.031	0.584
	331.878	7.884	10.469	-0.291
	331.882	9.447	9.781	-0.041
	331.886	9.072	7.281	0.021
	331.889	10.072	4.344	0.584
	331.893	9.947	-0.219	-1.666
	331.897	9.947	-3.531	-2.291
	331.901	8.509	-7.344	-3.729
	331.904	7.634	-11.469	-3.041
	331.908	5.634	-12.719	-2.916
	331.911	2.759	-12.969	-1.416
	331.915	2.072	-13.031	0.271
	331.919	2.259	-11.531	3.959
	331.923	3.572	-9.406	5.084
	331.926	4.197	-5.469	3.459
	331.93	2.447	-3.094	0.084
	331.933	-1.678	-2.281	-1.416
	331.937	-4.741	-2.281	-4.541
	331.941	-11.491	-1.719	-5.916
	331.945	-17.678	-1.406	-9.416
	331.948	-20.928	-2.656	-9.354
	331.952	-26.803	-3.531	-13.916
	331.955	-31.178	-2.031	-12.479
	331.959	-34.428	0.781	-11.916
	331.963	-36.303	2.719	-10.229
	331.966	-39.053	6.719	-10.729
	331.97	-40.491	8.344	-9.854
	331.974	-39.241	8.094	-7.666
	331.978	-35.491	7.906	-6.729
	331.981	-28.553	8.844	-4.979
	331.985	-19.116	6.781	-3.416
	331.988	-11.553	7.031	-1.791
	331.992	-7.178	6.281	-2.041
	331.996	-4.241	7.281	-1.666
	331.999	-2.553	9.094	-1.604
	332.003	-2.428	9.781	-0.541
	332.007	-3.178	9.656	-0.791
	332.01	-5.553	9.094	-2.979
	332.014	-8.866	8.344	-4.354
	332.018	-12.616	8.469	-6.479
	332.021	-14.053	5.906	-6.541
	332.025	-13.491	2.531	-5.416
	332.029	-12.116	0.031	-4.354
	332.032	-8.553	-4.469	-3.729
	332.036	-7.366	-5.469	-1.916
	332.04	-4.491	-7.344	-3.854
	332.043	-0.241	-12.531	-3.229
	332.047	2.072	-14.031	-3.354
	332.051	4.322	-15.906	-7.354
	332.054	5.009	-15.969	-8.729
	332.058	7.134	-13.531	-7.666
	332.062	7.634	-11.344	-5.666
	332.065	10.134	-11.906	-3.541
	332.069	11.322	-12.281	0.209
	332.073	13.197	-14.094	4.334
	332.076	13.947	-13.531	5.959
	332.08	14.134	-13.156	5.584
	332.084	12.072	-11.531	6.459
	332.087	11.259	-9.781	6.334
	332.091	9.634	-9.906	3.396
	332.095	8.634	-10.281	2.521
	332.098	6.947	-10.344	1.584
	332.102	4.822	-9.656	1.959
	332.106	3.634	-8.781	0.271
	332.109	3.322	-7.594	-0.166
	332.113	0.697	-6.781	-2.854
	332.117	-0.616	-5.719	-4.354
	332.12	-1.866	-6.719	-6.041
	332.124	-7.303	-6.344	-8.166
	332.128	-9.428	-4.844	-7.666
	332.131	-11.553	-2.719	-6.104
	332.135	-14.116	-1.594	-3.354
	332.139	-12.741	-0.969	-2.416
	332.142	-9.741	1.031	-2.791
	332.146	-4.928	2.906	-5.229
	332.15	-1.053	4.031	-8.041
	332.153	2.697	5.656	-11.729
	332.157	6.197	7.094	-11.416
	332.161	9.697	7.281	-13.854
	332.164	11.259	6.844	-13.791
	332.168	13.259	5.281	-12.791
	332.172	13.447	2.469	-10.729
	332.175	15.384	0.844	-11.979
	332.179	15.134	-0.844	-12.729
	332.183	13.072	-3.844	-9.604
	332.186	10.822	-3.219	-11.416
	332.19	10.884	-2.844	-9.729
	332.194	9.259	-2.531	-10.729
	332.197	5.634	-1.656	-10.354
	332.201	2.322	-2.344	-12.854
	332.205	0.072	-4.344	-12.104
	332.208	-1.178	-9.094	-11.666
	332.212	-4.678	-12.406	-10.291
	332.216	-4.053	-13.594	-7.791
	332.219	-3.553	-14.469	-3.854
	332.223	-1.991	-14.406	-2.416
	332.227	-0.928	-13.094	2.271
	332.23	-1.366	-12.469	4.959
	332.234	-3.053	-11.469	7.021
	332.238	-3.616	-10.281	7.459
	332.241	-4.053	-8.281	7.396
	332.245	-4.428	-5.906	8.271
	332.249	-4.428	-3.969	8.334
	332.252	-4.741	-3.594	6.271
	332.256	-4.116	-2.469	5.271
	332.26	-5.678	-0.844	3.834
	332.263	-6.366	-1.406	1.646
	332.267	-7.866	-0.406	1.209
	332.271	-9.866	-1.594	0.084
	332.274	-12.116	-2.406	1.459
	332.278	-12.741	-3.031	1.396
	332.281	-14.241	-1.844	4.896
	332.285	-14.053	-3.406	3.084
	332.289	-14.178	-5.906	3.271
	332.293	-14.553	-9.094	0.959
	332.296	-14.053	-11.531	0.396
	332.3	-14.741	-13.656	0.396
	332.303	-14.428	-13.344	2.396
	332.307	-13.116	-13.531	5.396
	332.311	-14.678	-13.781	7.834
	332.315	-15.491	-14.219	8.709
	332.318	-15.866	-13.344	10.771
	332.322	-15.241	-13.469	14.959
	332.325	-13.991	-12.094	17.271
	332.329	-12.741	-9.281	18.271
	332.333	-12.928	-5.469	16.709
	332.337	-12.803	-0.469	15.146
	332.34	-14.178	3.344	12.959
	332.344	-14.928	4.906	11.646
	332.348	-12.116	5.219	9.084
	332.351	-6.241	7.719	7.771
	332.355	-2.428	8.281	5.959
	332.358	1.759	7.094	3.959
	332.362	5.509	4.531	3.146
	332.366	6.134	1.344	-0.354
	332.37	6.509	-2.344	-4.729
	332.373	5.697	-5.406	-6.729
	332.377	2.384	-7.031	-7.416
	332.38	1.697	-8.781	-7.479
	332.384	-1.366	-8.531	-3.916
	332.388	-2.303	-7.656	-3.041
	332.392	-2.116	-6.469	-1.916
	332.395	-2.428	-6.031	0.521
	332.399	-2.428	-3.906	3.084
	332.402	-2.553	-4.219	6.084
	332.406	-3.053	-1.781	8.896
	332.41	-1.803	-0.531	13.834
	332.413	-0.178	-0.969	19.271
	332.417	1.759	-3.219	20.834
	332.421	3.447	-5.656	22.896
	332.424	4.072	-11.469	25.896
	332.428	2.947	-14.906	28.396
	332.432	1.947	-17.656	27.021
	332.435	-0.428	-18.594	28.021
	332.439	-3.241	-19.281	26.334
	332.443	-5.616	-17.781	23.646
	332.446	-9.178	-15.406	22.334
	332.45	-8.866	-13.219	22.646
	332.454	-8.866	-8.219	26.771
	332.457	-10.553	-3.656	28.021
	332.461	-12.053	-2.656	30.771
	332.465	-10.491	-4.969	32.459
	332.468	-8.741	-6.656	32.209
	332.472	-6.928	-5.344	29.459
	332.476	-4.991	-4.344	25.396
	332.479	-3.241	-3.281	21.334
	332.483	-1.366	-4.844	19.771
	332.487	-2.491	-3.406	18.146
	332.49	-4.803	-3.719	16.521
	332.494	-5.366	-3.594	15.146
	332.498	-6.741	-3.969	12.396
	332.501	-9.178	-5.844	12.646
	332.505	-10.366	-7.781	12.209
	332.509	-13.178	-8.156	9.896
	332.512	-17.616	-9.281	4.334
	332.516	-18.553	-10.344	0.834
	332.52	-20.678	-11.219	-5.104
	332.523	-21.116	-12.969	-9.916
	332.527	-18.928	-13.969	-13.291
	332.531	-16.366	-16.844	-13.104
	332.534	-15.928	-18.594	-10.479
[truncated: 2,026 more rows]

## Sheet: Fig.2h
	Magnetic field (mT)	PBS	C@PA(+)	SeC@PA(+)	C@PA+GSH(+)	SeC@PA+GSH(+)
	325.214	10.56	-6.593	6.009	0.238	-3.479
	325.218	10.373	-5.78	3.447	0.988	-2.791
	325.222	7.748	-5.093	1.447	1.051	0.959
	325.225	5.623	-6.718	-0.428	0.301	3.709
	325.229	4.685	-8.093	-0.866	-0.074	6.459
	325.233	5.873	-9.78	0.572	-0.762	8.021
	325.236	5.935	-11.53	0.072	-0.512	10.209
	325.24	6.31	-11.78	-1.803	-1.012	9.084
	325.244	4.373	-12.093	-2.491	-2.387	9.271
	325.247	2.248	-13.405	-0.866	-1.387	9.396
	325.251	0.185	-13.843	0.009	-1.637	9.334
	325.255	-1.877	-14.093	0.947	-4.199	6.459
	325.258	-2.127	-14.405	1.947	-4.762	6.896
	325.262	-1.44	-13.155	3.447	-7.762	6.146
	325.266	-1.002	-12.28	2.259	-8.012	8.584
	325.269	-1.065	-10.218	5.134	-7.387	9.709
	325.273	-2.315	-6.968	7.822	-6.199	10.834
	325.276	-1.752	-4.405	10.259	-4.887	10.334
	325.28	-2.752	-2.03	14.509	-4.324	8.021
	325.284	-4.502	-0.53	15.884	-5.762	8.521
	325.288	-6.002	-0.28	17.322	-4.949	5.521
	325.291	-6.877	-0.53	19.759	-5.387	3.959
	325.295	-9.252	0.72	20.384	-9.574	2.584
	325.298	-9.94	0.345	19.072	-14.262	-0.729
	325.302	-9.315	-0.093	19.509	-16.574	-5.666
	325.306	-6.752	0.095	16.322	-15.012	-8.604
	325.31	-3.502	3.22	18.197	-14.512	-10.854
	325.313	-3.19	3.345	19.822	-16.449	-11.354
	325.317	-2.877	2.595	20.322	-20.699	-12.229
	325.32	-1.815	2.657	18.322	-23.574	-15.604
	325.324	-1.502	3.657	12.947	-24.074	-15.729
	325.328	-0.315	6.907	9.384	-22.887	-14.354
	325.332	-1.127	9.782	9.447	-20.699	-15.041
	325.335	0.873	10.595	8.509	-20.762	-16.041
	325.339	1.685	11.47	7.447	-22.074	-16.979
	325.342	3.185	10.282	6.259	-25.199	-18.979
	325.346	1.685	9.532	4.947	-27.324	-21.229
	325.35	0.685	8.907	4.759	-27.262	-24.041
	325.353	1.31	7.345	3.697	-26.949	-24.916
	325.357	1.998	4.157	4.009	-28.699	-26.416
	325.361	2.685	3.095	2.322	-28.074	-28.229
	325.365	3.873	2.72	2.822	-27.574	-25.479
	325.368	3.185	-0.405	3.259	-28.512	-23.729
	325.372	4.435	-2.968	3.447	-29.137	-20.104
	325.375	4.56	-4.968	4.447	-32.137	-19.979
	325.379	5.748	-5.28	4.009	-31.262	-19.166
	325.383	5.123	-6.968	4.259	-31.137	-19.229
	325.387	5.623	-8.155	2.134	-32.699	-18.791
	325.39	3.623	-6.843	-0.553	-31.512	-18.541
	325.394	1.748	-5.28	-2.366	-29.699	-15.791
	325.397	0.248	-2.03	-6.428	-29.574	-13.479
	325.401	1.935	-0.468	-7.803	-29.512	-13.104
	325.405	3.123	0.72	-8.616	-28.137	-10.416
	325.408	4.06	0.657	-9.053	-26.074	-7.354
	325.412	4.935	-1.718	-11.116	-23.449	-4.479
	325.416	5.435	-3.718	-11.553	-18.449	-1.479
	325.419	5.373	-7.468	-13.928	-13.012	-0.666
	325.423	4.998	-9.093	-17.491	-9.449	-1.041
	325.427	6.123	-10.155	-20.991	-5.887	-2.604
	325.43	5.873	-10.093	-25.116	-3.199	-3.979
	325.434	3.873	-8.468	-27.928	-5.887	-4.166
	325.438	1.56	-4.405	-30.991	-8.324	-4.791
	325.441	-2.69	-2.218	-28.428	-9.012	-3.604
	325.445	-5.065	-2.155	-30.741	-8.637	-4.229
	325.449	-8.502	-2.593	-30.303	-6.762	-6.104
	325.452	-11.377	-4.343	-30.116	-3.887	-9.291
	325.456	-12.627	-5.03	-32.116	-2.137	-12.979
	325.46	-12.315	-5.405	-32.928	-2.512	-15.041
	325.463	-10.502	-4.718	-35.241	-2.199	-14.791
	325.467	-7.377	-3.405	-37.866	-1.762	-16.791
	325.471	-5.877	-0.28	-33.928	-1.512	-18.791
	325.474	-4.877	3.595	-29.678	-0.762	-21.104
	325.478	-4.19	7.345	-25.553	2.363	-19.291
	325.482	-5.815	9.345	-19.803	6.988	-17.291
	325.485	-7.752	12.47	-14.616	9.738	-14.416
	325.489	-11.315	12.907	-8.678	11.738	-11.166
	325.493	-11.315	11.345	-3.366	14.801	-11.291
	325.496	-11.752	10.782	-1.366	17.613	-10.416
	325.5	-11.377	8.657	-1.803	19.238	-10.541
	325.504	-14.377	6.032	-3.366	17.676	-10.791
	325.507	-16.44	2.032	-5.803	16.926	-12.916
	325.511	-17.315	-2.218	-6.116	11.613	-13.791
	325.515	-18.94	-5.405	-5.366	7.738	-16.666
	325.518	-21.565	-7.593	-6.053	8.113	-14.979
	325.522	-24.315	-6.968	-7.803	10.113	-15.791
	325.526	-25.377	-7.218	-12.241	11.676	-15.541
	325.529	-26.002	-7.343	-14.303	14.926	-18.041
	325.533	-26.877	-9.093	-14.053	19.551	-18.604
	325.537	-27.752	-9.343	-15.491	21.863	-19.479
	325.54	-29.94	-10.53	-17.928	21.801	-19.979
	325.544	-30.002	-10.843	-17.803	22.488	-18.541
	325.548	-30.877	-11.655	-16.991	21.926	-15.916
	325.551	-30.502	-11.468	-17.053	21.863	-12.729
	325.555	-30.127	-10.093	-18.616	19.363	-12.541
	325.559	-28.19	-7.405	-16.553	14.863	-9.229
	325.562	-26.565	-6.468	-14.178	13.988	-7.854
	325.566	-22.815	-6.218	-12.116	13.488	-4.854
	325.57	-21.502	-5.905	-11.616	10.363	-2.604
	325.573	-18.627	-7.905	-8.053	5.613	0.896
	325.577	-18.315	-11.593	-4.928	0.801	2.709
	325.581	-17.127	-15.843	-3.741	-4.574	4.396
	325.584	-14.002	-15.905	-4.491	-8.512	4.021
	325.588	-11.002	-16.468	-4.366	-12.449	4.271
	325.592	-7.752	-14.218	-5.366	-15.449	2.771
	325.595	-5.44	-13.655	-4.491	-14.824	1.584
	325.599	-2.252	-12.093	-3.616	-10.949	-0.041
	325.603	-1.815	-10.28	-4.803	-9.449	-1.916
	325.606	-0.877	-6.405	-7.928	-6.762	-3.229
	325.61	-0.752	-5.655	-13.116	-5.199	-4.729
	325.614	-2.627	-5.53	-18.803	-5.762	-7.729
	325.617	-5.502	-7.655	-22.491	-6.949	-9.666
	325.621	-7.19	-9.593	-22.678	-10.074	-10.979
	325.625	-9.752	-11.53	-24.366	-12.012	-9.916
	325.628	-13.19	-13.655	-21.991	-14.762	-11.229
	325.632	-13.877	-11.843	-18.616	-17.887	-10.354
	325.636	-16.19	-11.343	-17.428	-20.199	-8.541
	325.639	-16.44	-13.28	-14.866	-22.324	-8.291
	325.643	-15.565	-14.468	-12.866	-21.512	-7.479
	325.647	-16.127	-13.655	-11.616	-20.574	-7.229
	325.65	-17.127	-13.405	-8.866	-21.074	-8.229
	325.654	-18.19	-12.843	-3.366	-22.824	-7.666
	325.658	-18.002	-10.968	0.697	-25.137	-4.979
	325.661	-17.815	-9.78	4.197	-26.637	-2.854
	325.665	-17.877	-11.53	6.259	-26.824	0.521
	325.669	-17.877	-12.03	8.447	-26.762	1.521
	325.672	-19.315	-12.843	7.384	-27.887	1.834
	325.676	-20.252	-13.78	3.759	-27.824	-0.541
	325.68	-19.44	-15.093	1.634	-28.887	-0.416
	325.683	-20.002	-16.155	-0.178	-27.387	-1.166
	325.687	-20.377	-15.03	0.009	-27.074	-1.166
	325.69	-21.002	-14.78	-1.741	-27.637	-3.979
	325.694	-21.815	-13.593	-4.428	-28.637	-2.666
	325.698	-20.502	-11.968	-6.366	-30.637	-1.666
	325.702	-17.565	-9.718	-8.928	-32.887	-2.354
	325.705	-14.502	-7.593	-9.616	-34.262	-1.104
	325.709	-12.565	-4.843	-8.553	-35.949	0.834
	325.712	-9.69	-2.343	-8.866	-34.449	3.459
	325.716	-9.815	0.282	-10.366	-32.449	5.271
	325.72	-9.127	2.532	-12.241	-34.074	6.646
	325.724	-9.377	3.22	-13.116	-35.449	6.271
	325.727	-7.002	4.72	-15.866	-39.949	6.146
	325.731	-2.127	3.595	-14.991	-40.949	3.959
	325.735	-0.315	2.47	-12.678	-40.637	4.021
	325.738	1.248	1.72	-11.866	-38.199	2.084
	325.742	1.185	1.782	-10.491	-34.449	2.146
	325.745	1.81	2.532	-9.553	-30.262	0.521
	325.749	3.373	2.532	-10.428	-26.449	0.709
	325.753	1.31	1.907	-9.991	-25.762	1.209
	325.757	0.185	2.032	-10.178	-26.262	1.209
	325.76	-3.44	0.032	-8.741	-24.637	1.146
	325.764	-7.565	-1.593	-5.866	-24.699	0.709
	325.767	-9.377	-5.155	-3.116	-23.199	1.584
	325.771	-11.377	-6.968	-1.366	-21.699	-0.229
	325.775	-11.565	-7.53	1.259	-20.012	1.021
	325.779	-9.815	-8.03	4.572	-17.887	0.021
	325.782	-8.502	-10.28	8.759	-18.324	-0.604
	325.786	-9.002	-11.78	10.322	-17.512	0.396
	325.789	-9.815	-11.718	13.447	-17.074	-1.354
	325.793	-11.065	-10.093	17.384	-15.199	-0.979
	325.797	-11.127	-5.593	19.697	-14.512	-1.979
	325.8	-13.44	-2.218	22.759	-12.574	-1.916
	325.804	-16.69	0.095	26.384	-11.762	-3.916
	325.808	-17.877	1.095	24.822	-9.949	-2.416
	325.811	-18.565	1.97	23.384	-8.699	-2.479
	325.815	-19.627	3.595	22.009	-6.637	-1.416
	325.819	-20.377	3.345	17.947	-4.512	-0.229
	325.822	-20.627	1.72	15.009	-4.137	1.271
	325.826	-20.502	-0.78	11.134	-5.949	1.334
	325.83	-19.752	-1.905	7.822	-5.512	0.771
	325.833	-22.627	-1.843	5.947	-4.074	-1.166
	325.837	-24.252	-4.218	5.572	-1.262	-4.041
	325.841	-24.94	-5.53	6.447	-0.637	-3.854
	325.844	-26.315	-6.905	8.072	0.176	-5.916
	325.848	-26.502	-7.468	8.822	0.176	-6.479
	325.852	-26.377	-7.28	11.009	0.488	-11.229
	325.855	-26.627	-7.405	10.697	1.926	-11.916
	325.859	-23.815	-8.28	13.134	2.988	-15.354
	325.863	-23.19	-7.03	12.197	3.488	-15.604
	325.866	-20.815	-5.905	8.572	4.676	-16.541
	325.87	-18.752	-6.655	6.134	4.426	-15.791
	325.874	-17.19	-4.468	2.009	2.613	-18.291
	325.877	-13.19	-2.53	0.072	0.551	-20.854
	325.881	-9.815	-0.593	-1.803	0.176	-23.229
	325.885	-3.69	-0.093	-1.241	-0.387	-26.729
	325.888	-0.815	0.345	-2.116	-1.387	-30.354
	325.892	-0.502	1.22	-4.116	-5.074	-31.854
	325.896	-0.377	0.782	-5.178	-7.324	-32.041
	325.899	-1.565	1.157	-4.491	-8.262	-33.104
	325.903	-2.065	2.032	-2.991	-9.824	-32.104
	325.907	-3.065	4.407	-2.241	-9.887	-29.541
	325.91	-6.502	7.532	-3.553	-6.887	-25.666
	325.914	-7.69	9.782	-1.428	-6.387	-24.541
	325.918	-7.502	11.407	-2.491	-4.824	-24.229
	325.921	-6.627	10.532	-3.241	-3.762	-24.791
	325.925	-7.315	10.095	-4.741	-4.387	-26.541
	325.929	-5.627	8.845	-7.241	-4.324	-26.854
	325.932	-5.94	7.282	-8.116	-5.137	-28.479
	325.936	-4.565	6.22	-9.678	-5.137	-28.666
	325.94	-3.44	3.782	-9.553	-3.762	-27.791
	325.943	-2.752	1.657	-9.491	-4.824	-23.791
	325.947	-1.94	0.032	-5.991	-7.824	-19.291
	325.951	-1.252	-2.28	-2.991	-7.762	-15.916
	325.954	-1.502	-4.218	-3.053	-8.262	-12.229
	325.958	-1.315	-5.655	-0.866	-10.699	-7.541
	325.962	-0.94	-6.155	0.447	-14.574	-6.041
	325.965	-3.315	-6.405	0.697	-17.137	-5.229
	325.969	-6.127	-8.53	2.009	-21.012	-4.854
	325.973	-10.565	-11.718	1.197	-24.324	-5.104
	325.976	-11.252	-13.343	1.447	-23.949	-3.416
	325.98	-11.502	-13.655	0.947	-24.949	-1.291
	325.984	-11.69	-14.468	-0.616	-28.012	-0.104
	325.987	-9.94	-15.093	-0.741	-31.387	-1.041
	325.991	-8.627	-14.03	-0.428	-34.012	-2.854
	325.995	-8.315	-13.53	0.947	-33.199	-3.416
	325.998	-8.252	-13.843	1.697	-33.199	-3.354
	326.002	-8.69	-12.718	4.509	-32.574	-0.666
	326.006	-7.19	-9.655	5.759	-31.012	0.334
	326.009	-7.44	-7.155	6.384	-31.199	3.896
	326.013	-9.69	-5.593	6.134	-34.262	4.834
	326.017	-13.252	-0.718	4.322	-36.324	3.709
	326.02	-15.252	-0.655	-0.178	-38.949	1.584
	326.024	-17.69	-1.593	-2.741	-37.512	-0.854
	326.028	-19.19	-2.593	-3.428	-34.074	-2.291
	326.031	-20.002	0.095	-4.241	-30.199	-3.354
	326.035	-23.502	2.22	-5.053	-24.762	-4.229
	326.039	-22.19	1.657	-5.928	-18.074	-6.041
	326.042	-21.752	1.157	-6.678	-13.512	-6.229
	326.046	-22.752	-1.093	-5.803	-10.637	-3.729
	326.05	-23.752	-4.093	-2.428	-6.387	-1.916
	326.053	-22.815	-4.468	-0.116	-2.449	0.521
	326.057	-21.752	-3.905	-0.241	-1.512	1.271
	326.061	-18.94	-4.405	0.384	1.113	1.021
	326.064	-17.44	-5.53	0.384	4.613	0.459
	326.068	-16.815	-6.78	1.259	6.426	-1.354
	326.072	-14.815	-9.093	1.884	7.926	-4.541
	326.075	-11.815	-9.53	2.697	9.363	-7.104
	326.079	-11.252	-11.78	6.947	6.988	-8.416
	326.083	-10.252	-15.655	10.072	2.676	-10.166
	326.086	-9.252	-19.155	12.197	-0.449	-6.916
	326.09	-10.002	-23.53	15.697	-1.887	-8.041
	326.094	-11.002	-25.718	18.947	-2.387	-4.854
	326.097	-12.065	-27.843	19.822	-0.824	-6.729
	326.101	-13.065	-30.405	21.009	-0.137	-5.104
	326.104	-13.002	-30.593	20.634	-2.074	-7.166
	326.108	-13.252	-29.53	18.884	-4.512	-9.604
	326.112	-11.815	-30.155	17.134	-5.387	-14.416
	326.115	-11.627	-28.968	14.572	-5.262	-17.791
	326.119	-12.315	-28.28	11.697	-7.387	-18.604
	326.123	-10.252	-28.093	8.509	-9.887	-19.854
	326.127	-8.565	-26.53	6.197	-11.824	-18.979
	326.13	-6.252	-25.155	2.447	-14.637	-20.604
	326.134	-5.565	-20.343	-1.053	-15.074	-18.854
	326.137	-7.502	-16.78	-2.241	-16.449	-18.416
	326.141	-7.502	-14.343	-3.678	-19.074	-17.854
	326.145	-7.627	-12.718	-4.678	-19.699	-17.166
	326.149	-6.502	-13.218	-7.053	-20.824	-15.666
	326.152	-6.377	-10.718	-11.053	-22.887	-15.729
	326.156	-7.815	-7.03	-13.991	-24.387	-16.541
	326.159	-7.94	-4.53	-15.366	-27.074	-17.666
	326.163	-7.69	-2.593	-18.616	-29.574	-16.729
	326.167	-6.002	-1.53	-21.303	-30.824	-18.541
	326.171	-3.502	-0.343	-25.116	-30.199	-19.104
	326.174	-1.877	-0.155	-26.616	-28.699	-19.729
	326.178	-1.815	0.032	-25.928	-26.449	-19.979
	326.182	-2.877	0.157	-23.553	-24.762	-21.791
	326.185	-5.065	0.345	-25.241	-24.762	-20.979
	326.189	-7.065	-0.093	-23.491	-23.887	-20.291
	326.192	-9.815	-2.03	-19.241	-21.949	-16.979
	326.196	-12.44	-2.718	-16.928	-20.512	-16.854
	326.2	-13.94	-5.03	-14.616	-19.387	-15.041
	326.204	-14.815	-6.968	-13.553	-18.199	-14.229
	326.207	-15.065	-8.155	-14.116	-14.512	-12.854
	326.211	-16.752	-8.405	-11.991	-13.262	-13.354
	326.214	-18.752	-7.718	-11.616	-11.387	-12.604
	326.218	-20.752	-9.843	-8.116	-12.137	-11.854
	326.222	-22.44	-10.593	-8.491	-15.637	-10.104
	326.225	-23.065	-12.593	-7.241	-16.137	-7.666
	326.229	-24.19	-13.218	-9.053	-15.949	-3.666
	326.233	-23.002	-14.593	-10.553	-14.949	-1.166
	326.236	-21.565	-15.03	-12.366	-13.324	1.271
	326.24	-19.127	-13.78	-14.741	-13.574	0.146
	326.244	-18.752	-13.405	-17.178	-15.137	1.084
	326.247	-17.377	-11.593	-20.178	-15.449	2.021
	326.251	-14.377	-9.718	-22.303	-17.574	5.771
	326.255	-11.002	-11.03	-22.553	-19.574	8.646
	326.258	-6.502	-12.718	-23.178	-20.262	9.709
	326.262	-5.815	-12.468	-20.178	-20.137	10.896
	326.266	-4.377	-12.843	-17.928	-19.262	13.271
	326.269	-4.627	-13.905	-16.428	-17.012	14.834
	326.273	-3.002	-15.655	-16.803	-14.887	15.771
	326.277	-3.002	-15.655	-18.366	-11.387	17.834
	326.28	-2.565	-15.343	-20.928	-10.512	16.084
	326.284	-2.565	-15.093	-26.741	-9.074	16.834
	326.288	-1.627	-14.53	-29.303	-7.137	13.584
	326.291	0.123	-12.843	-24.553	-6.699	11.646
	326.295	0.123	-11.655	-21.678	-7.637	8.021
	326.299	0.06	-9.718	-17.803	-8.199	4.334
	326.302	-1.315	-8.53	-15.491	-8.574	-0.166
	326.306	-4.752	-6.405	-13.616	-9.199	-1.229
	326.31	-6.315	-6.03	-7.366	-11.637	-5.041
	326.313	-5.377	-6.468	-3.553	-13.199	-7.291
	326.317	-4.252	-7.78	-1.991	-14.387	-10.666
	326.321	-4.502	-6.905	1.322	-16.824	-11.604
	326.324	-5.19	-5.593	2.259	-14.137	-11.791
	326.328	-3.377	-5.593	2.634	-12.949	-13.666
	326.332	-1.065	-4.28	2.509	-11.637	-13.791
	326.335	0.435	-5.718	1.697	-7.949	-15.166
	326.339	1.873	-8.905	0.572	-7.574	-15.354
	326.343	3.248	-11.468	-1.428	-7.449	-15.104
	326.346	5.498	-16.093	-0.928	-6.637	-14.291
	326.35	7.373	-21.093	0.447	-7.262	-13.541
	326.354	9.435	-25.155	3.322	-8.637	-15.604
	326.357	12.06	-26.155	4.759	-8.449	-15.729
	326.361	10.998	-25.968	1.759	-6.887	-17.354
	326.365	8.498	-24.78	-0.928	-5.574	-16.166
	326.368	8.935	-24.78	-0.741	-4.324	-13.291
	326.372	8.373	-23.78	-3.616	-3.199	-9.729
	326.376	8.248	-22.905	-5.241	-2.262	-7.729
	326.379	9.31	-22.155	-6.553	-0.762	-8.104
	326.383	9.873	-20.03	-9.053	-0.324	-9.666
	326.387	12.185	-18.655	-12.428	0.363	-9.854
	326.39	12.56	-16.968	-16.241	0.676	-8.791
	326.394	11.123	-13.03	-19.616	-0.137	-8.229
	326.398	9.998	-7.968	-24.491	-1.012	-7.416
	326.401	8.81	-5.405	-30.116	-0.387	-9.104
	326.405	8.248	-3.218	-33.178	-0.949	-5.166
	326.409	7.373	-2.03	-36.241	-2.012	-5.854
	326.412	5.56	-0.155	-39.241	-2.512	-4.479
	326.416	3.935	1.157	-38.678	-2.387	-4.666
	326.42	2.06	1.845	-39.053	-3.574	-4.729
	326.423	-2.752	2.095	-39.741	-6.324	-5.166
	326.427	-6.377	0.97	-39.178	-7.199	-7.166
	326.431	-10.627	-0.593	-39.678	-7.074	-6.791
	326.434	-14.502	-1.53	-41.803	-8.012	-8.416
	326.438	-13.877	-2.03	-37.616	-10.012	-8.791
	326.442	-12.377	-2.03	-34.303	-14.324	-10.666
	326.445	-9.002	-1.78	-28.616	-19.824	-8.354
	326.449	-5.627	-2.53	-24.803	-23.574	-7.729
	326.453	-3.19	-3.843	-18.491	-24.949	-4.979
	326.456	-0.752	-5.53	-10.991	-26.824	-4.166
	326.46	0.498	-11.655	-5.991	-28.262	-3.291
	326.464	0.623	-16.843	-1.491	-31.199	-1.666
	326.467	0.498	-21.093	0.947	-32.512	-0.541
	326.471	0.498	-22.405	2.697	-35.199	-1.791
	326.475	-1.002	-21.655	5.759	-34.887	-3.916
	326.478	-2.252	-21.468	8.009	-33.074	-2.166
	326.482	-1.502	-21.78	9.447	-29.449	-4.166
	326.486	-2.002	-19.28	10.322	-25.699	-3.541
	326.489	0.435	-19.093	11.197	-22.012	-3.854
	326.493	3.06	-18.78	13.447	-20.012	-3.166
	326.497	5.685	-17.968	14.009	-18.637	-2.541
	326.5	6.123	-17.405	13.947	-19.762	-2.479
	326.504	5.748	-16.78	10.634	-20.574	-2.541
	326.508	6.185	-16.843	7.884	-21.512	-3.729
	326.511	7.373	-14.718	7.197	-22.762	-4.541
	326.515	8.935	-15.28	4.072	-24.512	-4.604
	326.519	9.435	-15.968	2.509	-25.387	-4.791
	326.522	9.498	-15.28	2.759	-26.137	-4.104
	326.526	10.748	-13.53	1.509	-28.574	-4.541
	326.529	10.498	-11.53	3.322	-30.199	-4.854
	326.533	10.06	-10.655	2.259	-29.074	-5.479
	326.537	10.31	-7.655	1.447	-29.887	-7.979
	326.541	10.373	-7.343	0.384	-29.574	-7.479
	326.544	8.873	-6.968	-1.678	-29.012	-9.416
	326.548	5.498	-5.093	-2.366	-27.387	-7.854
	326.551	3.06	-4.093	-0.678	-26.199	-7.291
	326.555	0.373	-5.593	1.322	-25.637	-5.166
	326.559	0.623	-7.905	3.072	-24.012	-6.041
	326.562	0.435	-9.53	0.947	-23.199	-5.979
	326.566	-1.69	-12.343	0.134	-21.949	-7.854
	326.57	-3.565	-14.78	-2.741	-21.262	-8.791
	326.574	-4.627	-14.655	-5.928	-22.199	-8.541
	326.577	-5.94	-14.718	-8.866	-22.074	-8.166
	326.581	-8.127	-15.78	-13.678	-20.762	-7.729
	326.584	-10.815	-16.468	-19.866	-17.574	-8.104
	326.588	-12.002	-18.28	-23.303	-13.949	-3.291
	326.592	-11.565	-20.155	-24.741	-11.637	-1.166
	326.596	-14.315	-21.343	-25.241	-8.387	1.084
	326.599	-16.752	-20.155	-25.616	-5.824	-0.229
	326.603	-17.252	-17.53	-27.241	-0.637	-1.604
	326.606	-18.127	-16.905	-26.116	4.551	-4.791
	326.61	-19.94	-15.905	-25.241	7.488	-5.354
	326.614	-22.502	-14.155	-21.991	10.301	-9.104
	326.618	-22.94	-12.468	-21.053	10.113	-10.916
	326.621	-22.002	-12.905	-20.053	9.676	-11.604
	326.625	-23.065	-12.843	-22.241	6.988	-10.041
	326.628	-22.065	-12.968	-23.616	5.176	-10.604
	326.632	-19.252	-12.28	-26.241	1.801	-9.979
	326.636	-19.252	-8.843	-29.241	1.988	-7.541
	326.639	-18.815	-8.218	-29.803	0.988	-8.229
	326.643	-18.19	-7.03	-30.303	0.051	-4.354
	326.647	-17.002	-8.655	-29.553	-0.949	-2.291
	326.65	-16.002	-9.343	-27.866	-2.887	0.021
	326.654	-14.502	-9.78	-28.866	-4.887	0.521
	326.658	-12.502	-11.593	-24.241	-4.324	-0.666
	326.661	-10.815	-11.593	-21.991	-4.137	-4.104
	326.665	-10.065	-12.343	-20.303	-3.824	-4.666
	326.669	-11.565	-13.593	-18.866	-3.262	-8.041
	326.672	-13.752	-13.968	-19.303	-4.949	-11.354
	326.676	-12.815	-14.03	-19.928	-4.824	-14.229
	326.68	-12.502	-14.405	-20.741	-6.074	-17.854
	326.683	-12.94	-16.218	-23.678	-5.887	-17.166
	326.687	-14.377	-17.405	-23.803	-6.824	-15.604
	326.691	-14.69	-17.218	-21.116	-7.699	-10.041
	326.694	-17.94	-16.155	-20.428	-7.199	-7.479
	326.698	-20.502	-14.968	-18.803	-7.262	-3.729
	326.702	-23.19	-12.468	-16.991	-4.137	-2.354
	326.705	-23.877	-11.468	-16.303	-1.199	0.084
	326.709	-23.752	-10.655	-16.241	0.238	-0.916
	326.713	-24.127	-12.343	-16.053	0.926	-2.229
	326.716	-23.065	-13.468	-17.616	1.426	-2.729
	326.72	-24.752	-14.78	-17.116	0.988	-8.229
	326.724	-26.19	-17.78	-16.991	2.363	-8.604
	326.727	-25.252	-21.405	-17.866	2.426	-9.729
	326.731	-25.627	-21.218	-13.991	0.801	-12.541
	326.735	-28.69	-21.28	-11.616	0.738	-13.854
	326.738	-32.315	-21.905	-10.928	-0.012	-16.041
	326.742	-34.44	-23.093	-10.428	-3.699	-17.916
	326.746	-36.627	-22.28	-10.553	-5.949	-21.104
	326.749	-34.69	-19.905	-9.303	-8.387	-23.854
	326.753	-32.69	-15.78	-9.241	-10.324	-28.416
	326.757	-29.627	-14.093	-9.553	-10.762	-30.416
	326.76	-29.127	-12.905	-12.991	-10.512	-32.354
	326.764	-27.44	-11.718	-16.803	-9.824	-31.604
	326.768	-26.127	-11.218	-19.553	-8.137	-28.041
	326.771	-23.94	-8.53	-20.741	-7.574	-25.041
	326.775	-21.19	-7.53	-21.053	-3.262	-23.916
	326.779	-17.69	-6.968	-21.241	-0.574	-22.729
	326.782	-18.127	-4.968	-22.741	2.238	-20.166
	326.786	-16.002	-5.468	-22.553	2.926	-16.979
	326.79	-13.94	-5.905	-21.491	3.238	-14.354
	326.793	-14.127	-6.78	-18.991	4.176	-13.729
	326.797	-11.502	-7.405	-16.803	2.676	-13.104
	326.801	-9.877	-7.218	-12.553	1.238	-14.166
	326.804	-9.065	-5.968	-8.741	0.238	-13.979
	326.808	-9.44	-5.155	-8.366	-0.512	-15.916
	326.812	-12.565	-4.343	-5.178	-0.199	-16.291
	326.815	-13.815	-5.218	-3.366	1.551	-18.604
	326.819	-15.69	-6.968	-0.116	1.488	-20.041
	326.823	-18.752	-8.968	0.947	2.176	-20.604
	326.826	-18.815	-13.155	0.259	2.926	-20.354
	326.83	-19.252	-17.718	-0.241	3.988	-20.479
	326.834	-19.752	-20.28	0.134	5.051	-19.541
	326.837	-20.127	-22.218	0.072	6.988	-20.041
	326.841	-21.752	-22.093	0.884	7.988	-22.416
	326.845	-24.065	-19.968	0.697	7.988	-23.791
	326.848	-24.19	-21.155	-0.741	8.301	-25.416
	326.852	-23.252	-20.905	-1.928	7.113	-27.604
	326.856	-23.065	-18.405	-1.366	7.926	-29.979
	326.859	-22.69	-14.218	-1.116	7.488	-31.854
	326.863	-22.315	-10.093	-0.866	7.238	-32.666
	326.867	-21.752	-8.905	-1.366	7.926	-33.166
	326.87	-20.69	-8.155	-3.366	7.113	-31.604
	326.874	-21.127	-8.53	-4.428	6.051	-27.854
	326.878	-20.565	-10.28	-7.741	5.676	-21.666
	326.881	-21.377	-11.343	-8.241	5.176	-16.041
	326.885	-19.627	-12.78	-8.741	4.613	-10.854
	326.889	-18.315	-13.03	-10.553	3.113	-9.729
	326.892	-18.502	-11.155	-9.991	-0.512	-10.166
	326.896	-17.877	-8.78	-10.241	-1.887	-10.104
	326.9	-17.752	-10.218	-11.928	-4.637	-11.354
	326.903	-20.127	-8.843	-11.991	-7.074	-8.916
	326.907	-21.065	-11.218	-13.553	-9.762	-7.541
	326.911	-21.69	-13.53	-15.303	-10.512	-6.041
	326.914	-22.815	-12.905	-15.116	-10.199	-6.041
	326.918	-21.69	-11.155	-15.178	-9.262	-4.354
	326.921	-20.002	-10.343	-14.303	-7.824	-5.729
	326.925	-19.315	-8.843	-14.491	-4.574	-7.416
	326.929	-17.315	-6.343	-14.053	-5.449	-9.354
	326.933	-15.002	-3.155	-14.116	-6.137	-8.979
	326.936	-14.815	-3.093	-13.366	-3.449	-4.104
	326.94	-13.627	-1.78	-13.553	-2.637	-0.479
	326.943	-13.19	-0.655	-16.866	-2.324	1.709
	326.947	-10.315	-0.093	-15.741	-1.324	0.084
	326.951	-9.565	0.032	-13.491	-0.512	-2.104
	326.954	-7.752	2.157	-11.678	0.488	-4.041
	326.958	-4.94	2.47	-11.303	2.113	-7.104
	326.962	-4.877	5.907	-10.741	2.676	-10.916
	326.966	-3.252	7.845	-8.928	4.551	-14.604
	326.969	-0.502	7.657	-7.491	4.113	-15.854
	326.973	-0.19	7.845	-6.428	4.426	-14.229
	326.976	-0.19	7.157	-5.053	4.488	-15.916
	326.98	1.373	4.22	-7.116	6.551	-14.604
	326.984	3.373	0.282	-7.303	6.301	-11.666
	326.988	7.185	-1.843	-7.303	3.801	-11.291
	326.991	8.623	-2.343	-8.678	1.238	-12.729
	326.995	9.373	-2.218	-10.866	1.238	-16.666
	326.998	8.06	-3.218	-11.803	1.676	-19.729
	327.002	5.373	-3.718	-13.991	2.238	-20.916
	327.006	3.998	-5.28	-11.928	2.613	-22.416
	327.01	1.748	-6.03	-13.741	1.301	-23.979
	327.013	-0.752	-4.718	-15.678	1.113	-22.791
	327.017	-1.502	-5.843	-17.116	0.551	-22.291
	327.021	-2.315	-6.53	-17.178	-0.137	-21.416
	327.024	-6.19	-4.53	-15.241	-0.387	-22.729
	327.028	-7.065	-3.218	-14.928	1.363	-21.604
	327.031	-8.69	-2.53	-13.553	3.551	-19.166
	327.035	-10.127	-1.155	-13.116	5.051	-17.791
	327.039	-11.565	-2.593	-14.616	6.801	-18.729
	327.043	-14.377	-6.218	-15.178	9.363	-18.479
	327.046	-13.565	-9.968	-15.491	11.176	-16.666
	327.05	-13.127	-12.53	-14.678	11.613	-15.979
	327.053	-10.815	-16.343	-13.553	12.426	-15.791
	327.057	-8.002	-19.28	-11.241	12.863	-20.416
	327.061	-3.69	-21.405	-9.553	12.676	-22.291
	327.064	-0.315	-19.905	-8.616	11.301	-22.854
	327.068	0.935	-17.53	-7.678	9.738	-24.791
	327.072	2.685	-13.655	-5.616	7.926	-25.166
	327.075	2.248	-10.28	-2.928	5.426	-26.166
	327.079	0.748	-8.28	-0.491	1.988	-22.729
	327.083	1.81	-6.468	3.884	-0.512	-24.104
	327.086	2.248	-3.405	6.572	-3.887	-19.854
	327.09	2.248	-4.093	7.384	-4.887	-18.166
	327.094	1.623	-4.405	7.322	-6.512	-13.479
	327.097	0.56	-5.593	7.009	-6.887	-12.541
	327.101	0.06	-5.405	8.134	-7.387	-13.479
	327.105	-0.127	-6.155	9.447	-5.574	-12.666
	327.108	-1.065	-7.53	9.447	-5.699	-17.479
	327.112	-1.877	-6.343	9.822	-6.074	-18.666
	327.116	-3.19	-4.78	8.134	-5.574	-19.041
	327.119	-5.127	-5.468	7.884	-8.324	-15.666
	327.123	-7.502	-6.155	7.572	-10.262	-12.041
	327.127	-7.94	-7.905	7.072	-11.512	-10.541
	327.13	-7.565	-9.343	8.572	-14.324	-11.791
	327.134	-9.065	-8.718	10.072	-13.324	-9.916
	327.138	-12.19	-8.343	9.259	-12.137	-11.416
	327.141	-16.065	-9.093	11.009	-11.887	-12.416
	327.145	-18.19	-10.78	9.072	-10.449	-15.166
	327.149	-20.44	-14.03	5.884	-9.199	-16.416
	327.152	-20.815	-15.53	3.447	-9.512	-17.979
	327.156	-18.627	-17.155	1.134	-10.512	-15.979
	327.16	-16.19	-17.593	0.009	-9.699	-12.041
	327.163	-12.377	-19.218	-2.178	-9.637	-6.854
	327.167	-9.502	-20.218	-4.553	-6.637	-4.104
	327.171	-6.377	-21.343	-5.553	-3.574	-5.354
	327.174	-4.315	-19.593	-8.803	-2.824	-5.854
	327.178	-2.44	-19.093	-13.553	-1.262	-6.166
	327.182	-2.502	-18.968	-17.491	-1.137	-5.166
	327.185	-2.065	-16.093	-20.178	-0.387	-5.291
	327.189	-1.627	-13.905	-18.866	-2.762	-8.541
	327.193	-0.94	-10.53	-17.741	-4.762	-8.729
	327.196	-0.565	-6.468	-17.491	-8.699	-8.791
	327.2	-1.252	-4.218	-16.928	-11.137	-7.416
	327.204	-1.94	-1.405	-18.553	-12.824	-4.041
	327.207	-5.065	-0.28	-16.428	-14.762	-3.479
	327.211	-7.94	-0.53	-16.553	-14.574	-1.916
	327.215	-9.877	-2.718	-17.678	-13.699	-2.354
	327.218	-11.315	-4.843	-16.803	-11.512	-1.041
	327.222	-14.877	-5.78	-17.428	-12.199	-0.416
	327.226	-16.44	-6.405	-17.616	-13.012	1.334
	327.229	-16.19	-8.155	-17.616	-13.762	3.396
	327.233	-16.69	-9.718	-17.928	-14.762	4.896
	327.237	-16.815	-10.655	-19.303	-14.949	6.459
	327.24	-17.065	-10.468	-20.803	-12.512	4.584
	327.244	-15.002	-11.218	-25.053	-10.137	3.584
	327.248	-11.815	-8.905	-26.866	-6.824	-0.354
	327.251	-9.565	-6.218	-28.866	-6.699	-1.729
	327.255	-6.377	-4.343	-31.991	-5.949	-2.666
	327.259	-4.815	-2.968	-31.366	-4.887	-4.541
	327.262	-3.69	-2.593	-33.741	-5.949	-5.604
	327.266	-4.315	-3.655	-35.866	-7.387	-7.479
	327.27	-7.44	-5.468	-33.866	-7.574	-7.916
	327.273	-11.065	-6.78	-31.991	-8.949	-10.291
	327.277	-13.065	-6.218	-28.428	-9.949	-12.354
	327.281	-13.815	-3.53	-26.428	-9.449	-15.916
	327.284	-14.627	0.532	-22.553	-7.012	-14.166
	327.288	-15.065	3.595	-19.866	-6.074	-13.604
	327.292	-17.065	7.157	-16.678	-3.949	-15.979
	327.295	-18.19	8.907	-12.991	-3.137	-16.479
	327.299	-18.315	10.032	-9.428	-2.887	-16.604
	327.303	-18.627	9.595	-8.116	-1.012	-17.729
	327.306	-17.065	6.97	-10.491	-1.199	-17.229
	327.31	-16.002	6.157	-11.616	-1.762	-18.354
	327.314	-15.69	7.032	-13.928	-0.137	-17.416
	327.317	-15.94	6.157	-16.803	0.113	-16.916
	327.321	-14.002	5.157	-20.241	1.113	-15.666
	327.325	-12.94	4.47	-22.241	2.176	-16.541
	327.328	-10.877	6.157	-24.678	-1.074	-17.229
	327.332	-11.065	7.345	-24.803	-4.887	-16.916
	327.336	-9.44	7.345	-26.866	-8.699	-16.729
	327.339	-7.627	6.97	-27.803	-10.324	-12.229
	327.343	-8.19	7.22	-30.241	-10.699	-10.479
	327.346	-6.44	8.282	-29.928	-9.887	-6.354
	327.35	-4.19	10.157	-31.178	-8.512	-7.166
	327.354	-1.627	12.22	-33.928	-7.199	-6.479
	327.358	0.435	12.157	-33.991	-7.512	-7.604
	327.361	2.248	15.22	-34.741	-8.199	-4.729
	327.365	4.06	17.22	-34.116	-8.949	-1.041
	327.368	4.498	14.845	-29.678	-9.199	0.584
	327.372	2.56	14.282	-25.866	-11.137	0.146
	327.376	0.185	13.282	-20.991	-10.824	1.271
	327.38	-2.565	11.595	-17.053	-10.512	1.834
	327.383	-4.877	10.845	-14.303	-10.449	1.771
	327.387	-6.19	6.032	-11.428	-9.762	0.021
	327.39	-5.502	3.907	-9.803	-10.887	-3.041
	327.394	-5.315	5.532	-8.116	-11.199	-4.729
	327.398	-6.815	6.22	-8.241	-11.512	-8.166
	327.401	-6.565	4.97	-7.428	-13.949	-10.729
	327.405	-7.752	3.657	-4.678	-16.699	-11.979
	327.409	-7.69	-1.718	-1.928	-18.574	-13.291
	327.413	-8.815	-6.905	-0.428	-20.199	-13.479
	327.416	-8.94	-9.718	1.572	-21.449	-13.854
	327.42	-7.752	-10.405	2.822	-22.074	-13.604
	327.423	-6.94	-8.718	2.884	-21.574	-13.229
	327.427	-5.752	-7.343	7.197	-20.449	-12.479
	327.431	-6.315	-8.468	11.947	-20.887	-13.729
	327.435	-10.002	-7.28	11.009	-23.199	-15.291
	327.438	-11.127	-7.218	10.197	-26.949	-14.229
	327.442	-11.627	-4.843	10.947	-31.387	-13.354
	327.445	-11.502	-1.593	10.322	-33.512	-11.854
	327.449	-12.002	-0.78	8.009	-35.762	-12.166
	327.453	-12.94	0.095	4.634	-36.012	-10.354
	327.456	-10.815	0.345	3.134	-36.324	-5.791
	327.46	-10.252	2.157	2.759	-37.949	-2.916
	327.464	-9.502	3.282	0.197	-37.324	-2.666
	327.467	-8.377	4.532	0.072	-34.762	-3.166
	327.471	-8.502	6.407	-1.241	-33.199	-3.604
	327.475	-7.502	6.532	-4.428	-31.137	-4.666
	327.478	-8.252	5.22	-6.991	-30.199	-5.291
	327.482	-7.502	5.095	-8.928	-28.574	-5.791
	327.486	-6.19	2.345	-9.178	-25.762	-4.541
	327.489	-4.752	-0.468	-9.241	-24.199	-3.729
	327.493	-5.065	0.095	-8.491	-21.762	-4.166
	327.497	-5.315	0.72	-7.053	-18.199	-5.416
	327.5	-7.627	1.407	-5.491	-15.074	-7.041
	327.504	-6.502	1.22	-7.303	-14.137	-5.916
	327.508	-4.002	-1.093	-7.178	-14.699	-7.854
	327.511	-2.127	-3.405	-7.116	-16.512	-5.916
	327.515	-0.94	-6.28	-6.366	-18.449	-6.416
	327.519	-0.565	-8.218	-6.053	-22.137	-6.416
	327.522	1.498	-10.343	-6.491	-24.949	-9.166
	327.526	3.248	-11.843	-8.366	-27.199	-9.291
	327.53	5.435	-12.343	-7.053	-30.199	-12.416
	327.533	5.123	-13.218	-6.491	-28.949	-15.791
	327.537	4.685	-14.405	-7.053	-29.137	-17.916
	327.541	4.185	-14.655	-6.491	-28.699	-19.479
	327.544	4.185	-16.218	-4.428	-28.074	-20.041
	327.548	2.373	-18.53	-3.928	-26.762	-20.729
	327.552	0.56	-19.655	-4.366	-25.199	-24.166
	327.555	-2.815	-19.968	-5.553	-23.824	-25.916
	327.559	-3.44	-18.905	-8.741	-22.074	-26.604
	327.563	-2.94	-17.28	-11.616	-19.137	-24.479
	327.566	-3.19	-17.405	-14.741	-17.637	-24.104
	327.57	-3.377	-17.343	-17.366	-15.949	-20.291
	327.574	-3.877	-16.53	-19.866	-14.949	-16.791
	327.577	-4.19	-16.03	-22.928	-13.762	-13.541
	327.581	-4.377	-14.968	-21.616	-14.262	-9.166
	327.585	-3.94	-15.03	-20.678	-15.012	-5.041
	327.588	-3.19	-14.968	-20.616	-15.199	-1.479
	327.592	-5.065	-15.53	-19.241	-15.387	-0.229
	327.596	-8.44	-18.843	-20.178	-16.199	0.834
	327.599	-10.19	-21.03	-22.803	-15.387	-1.354
	327.603	-11.19	-20.968	-27.116	-12.387	-4.479
	327.607	-12.252	-20.405	-29.428	-10.949	-9.041
	327.61	-10.752	-20.655	-27.616	-10.262	-9.041
	327.614	-8.815	-20.093	-26.991	-9.512	-12.354
	327.618	-6.315	-19.968	-25.491	-9.199	-13.541
	327.621	-4.627	-17.968	-22.803	-9.324	-16.854
	327.625	-0.94	-18.03	-22.928	-9.762	-17.041
	327.629	0.748	-18.28	-20.053	-8.637	-18.666
	327.632	3.06	-16.968	-16.428	-9.574	-18.854
	327.636	6.873	-14.218	-14.741	-12.137	-21.104
	327.64	9.498	-11.78	-12.678	-14.199	-26.979
	327.643	7.81	-10.28	-12.553	-14.637	-30.354
	327.647	6.873	-9.093	-9.178	-13.699	-32.104
	327.651	6.373	-9.655	-8.803	-14.387	-32.729
	327.654	5.498	-11.28	-10.741	-15.199	-31.791
	327.658	4.623	-13.593	-10.928	-19.637	-26.854
	327.662	2.935	-15.343	-11.741	-23.449	-23.416
	327.665	1.935	-17.78	-11.803	-22.762	-17.166
	327.669	0.435	-18.718	-10.366	-20.637	-11.104
	327.673	0.56	-18.905	-10.303	-18.262	-6.916
	327.676	0.748	-19.843	-10.178	-16.949	-7.604
	327.68	-0.69	-21.405	-9.053	-15.949	-4.541
	327.684	-3.565	-23.53	-10.303	-15.574	-4.729
	327.687	-5.127	-25.905	-11.553	-18.637	-2.979
	327.691	-4.002	-27.093	-11.928	-19.262	-1.166
	327.695	-1.94	-24.78	-9.303	-22.387	3.396
	327.698	-1.877	-22.343	-3.928	-25.949	4.209
	327.702	-1.502	-21.218	1.259	-29.512	4.396
	327.706	-1.252	-20.968	4.447	-30.824	4.459
	327.709	-0.69	-20.593	6.947	-31.324	5.021
	327.713	1.185	-17.155	8.134	-28.824	5.834
	327.717	3.748	-13.343	6.197	-27.512	2.084
	327.72	2.56	-11.218	6.072	-26.824	0.084
	327.724	1.998	-10.093	6.759	-25.762	-1.604
	327.728	1.06	-8.593	9.259	-25.387	-0.916
	327.731	1.373	-6.593	10.572	-27.637	-2.416
	327.735	3.06	-4.093	12.572	-26.637	-2.854
	327.739	1.685	-0.53	14.259	-25.762	-7.479
	327.742	0.56	1.282	15.322	-23.824	-8.041
	327.746	-1.502	0.22	14.259	-19.887	-10.916
	327.75	-3.065	-0.843	12.697	-16.199	-11.791
	327.753	-3.127	-1.343	10.509	-13.512	-8.479
	327.757	-2.94	-1.155	8.947	-13.574	-7.479
	327.76	-1.627	-0.78	6.384	-15.387	-9.166
	327.764	-1.815	-0.343	2.697	-16.574	-11.166
	327.768	-1.502	0.282	0.322	-16.137	-12.979
	327.772	-3.502	0.157	0.509	-14.574	-15.041
	327.775	-5.377	-0.843	3.009	-13.074	-17.916
	327.779	-8.002	-1.78	6.822	-10.324	-18.354
	327.783	-12.065	-3.655	9.447	-9.512	-22.541
	327.786	-14.565	-6.218	8.822	-7.387	-27.479
	327.79	-19.252	-9.718	8.072	-6.324	-27.354
	327.793	-23.877	-13.53	6.447	-6.012	-27.229
	327.797	-26.502	-17.03	4.884	-5.387	-25.416
	327.801	-27.565	-18.593	5.197	-8.637	-25.729
	327.805	-29.002	-20.093	3.697	-10.824	-25.166
	327.808	-28.19	-22.655	2.447	-11.324	-25.916
	327.812	-27.94	-24.468	3.697	-11.824	-25.416
	327.815	-25.752	-26.655	4.322	-10.574	-25.354
	327.819	-21.377	-28.405	6.009	-10.887	-26.541
	327.823	-17.19	-29.718	6.697	-8.887	-26.854
	327.827	-15.315	-32.03	2.384	-7.762	-27.416
	327.83	-15.69	-30.53	1.447	-8.887	-28.604
	327.834	-14.565	-29.155	3.384	-10.449	-28.104
	327.837	-13.44	-26.593	4.384	-13.512	-25.666
	327.841	-12.44	-24.718	5.447	-18.074	-24.104
	327.845	-11.627	-22.655	3.259	-22.637	-24.604
	327.849	-11.502	-21.78	1.322	-23.387	-26.854
	327.852	-13.002	-20.218	-1.053	-26.012	-25.979
	327.856	-13.065	-20.468	-3.678	-29.887	-25.104
	327.86	-12.502	-19.03	-3.741	-32.887	-24.854
	327.863	-14.877	-16.905	-5.366	-33.887	-26.354
	327.867	-13.127	-14.03	-8.553	-31.512	-28.104
	327.87	-11.127	-12.905	-11.991	-28.449	-30.729
	327.874	-9.315	-12.093	-15.616	-24.574	-32.229
	327.878	-7.627	-10.968	-20.241	-20.762	-32.979
	327.881	-6.877	-7.53	-25.116	-18.262	-33.916
	327.885	-3.627	-5.28	-26.616	-15.762	-30.791
	327.889	-0.44	-4.343	-26.491	-11.637	-30.291
	327.892	1.873	-2.405	-27.428	-9.387	-28.416
	327.896	4.873	-0.905	-26.428	-5.262	-28.916
	327.9	5.685	-0.093	-24.241	-2.949	-25.166
	327.903	5.498	0.907	-22.053	-2.512	-20.541
	327.907	5.685	1.97	-17.741	-2.262	-17.354
	327.911	5.373	0.407	-14.741	-3.887	-14.916
	327.914	6.185	-0.78	-13.678	-5.262	-14.354
	327.918	6.685	-0.968	-12.491	-6.199	-12.666
	327.922	6.123	-4.78	-13.366	-6.637	-12.104
	327.925	5.748	-8.843	-12.991	-5.512	-12.666
	327.929	5.56	-8.718	-10.803	-5.199	-15.666
	327.933	4.06	-9.28	-7.178	-4.137	-18.916
	327.936	2.31	-9.28	-5.116	-3.512	-22.604
	327.94	-0.065	-9.968	-2.741	-2.637	-22.666
	327.944	-2.69	-9.343	-2.803	0.488	-22.666
	327.947	-5.565	-9.218	0.822	2.676	-22.666
	327.951	-7.627	-10.968	2.384	4.926	-21.229
	327.955	-8.19	-11.218	4.572	7.738	-20.541
	327.958	-8.44	-11.905	6.197	11.176	-17.666
	327.962	-8.065	-11.905	6.072	13.613	-16.041
	327.966	-7.002	-13.468	5.759	15.426	-13.979
	327.969	-6.877	-14.53	6.322	15.676	-12.166
	327.973	-6.377	-15.53	5.759	14.801	-11.104
	327.977	-4.815	-17.093	4.009	11.988	-8.166
	327.98	-3.315	-18.655	1.572	8.113	-7.604
	327.984	-2.065	-22.593	-1.303	6.238	-7.916
	327.988	-1.502	-26.03	-2.616	3.801	-9.604
	327.991	-1.565	-28.28	-5.553	1.926	-10.416
	327.995	-3.065	-28.343	-9.866	-1.324	-9.416
	327.999	-3.502	-28.718	-9.741	-4.699	-9.729
	328.002	-2.127	-25.905	-13.116	-3.949	-11.229
	328.006	-0.19	-23.968	-14.178	-3.199	-14.229
	328.01	0.248	-20.968	-13.428	-2.012	-16.104
	328.013	-0.44	-17.405	-14.866	-1.449	-16.416
	328.017	-0.752	-16.593	-15.741	-1.262	-15.541
	328.021	-2.127	-16.155	-15.303	-2.262	-12.729
	328.024	-1.877	-15.218	-16.616	-5.574	-14.041
	328.028	-3.565	-13.343	-16.053	-8.324	-15.479
	328.032	-3.877	-11.03	-15.866	-12.137	-13.666
	328.035	-4.565	-10.28	-16.303	-15.387	-14.229
	328.039	-7.877	-8.968	-15.553	-17.137	-12.979
	328.043	-9.94	-4.78	-18.178	-21.449	-13.541
	328.046	-13.065	-2.155	-18.116	-24.762	-12.979
	328.05	-14.877	-2.03	-17.053	-24.074	-13.666
	328.054	-19.19	-1.78	-13.303	-25.012	-13.854
	328.057	-20.69	-3.468	-9.241	-25.137	-16.541
	328.061	-22.19	-4.905	-7.678	-24.762	-14.229
	328.065	-22.44	-4.78	-8.928	-23.324	-14.541
	328.068	-21.565	-4.78	-9.803	-23.074	-13.729
	328.072	-19.002	-5.03	-15.116	-22.512	-15.291
	328.076	-17.44	-4.218	-15.241	-20.512	-15.791
	328.079	-17.44	-2.78	-11.928	-17.137	-19.229
	328.083	-18.252	-1.468	-10.741	-12.699	-22.416
	328.087	-18.815	0.22	-8.678	-9.637	-22.791
	328.09	-17.315	1.72	-8.366	-7.512	-22.916
	328.094	-14.94	3.345	-5.866	-5.199	-18.791
	328.098	-12.69	3.095	-3.491	-4.574	-16.916
	328.101	-10.127	2.907	-3.803	-2.387	-13.916
	328.105	-6.502	2.47	-2.678	-0.824	-13.729
	328.109	-4.002	2.095	-0.741	-0.699	-11.979
	328.112	-4.252	1.407	-0.053	-0.449	-8.354
	328.116	-5.565	-0.655	-0.053	-0.074	-4.979
	328.12	-9.565	-1.093	-1.116	0.051	1.209
	328.123	-12.377	-2.593	-1.678	1.051	3.146
	328.127	-15.19	-3.343	0.197	-1.137	7.084
	328.131	-16.377	-5.905	1.072	-3.324	4.709
	328.134	-16.19	-8.093	1.134	-6.012	3.959
	328.138	-17.44	-11.155	0.134	-10.574	0.209
	328.142	-15.565	-13.03	0.134	-14.262	-0.854
	328.145	-16.627	-11.905	-2.928	-16.512	-3.541
	328.149	-16.19	-9.655	-6.241	-17.262	-7.166
	328.153	-16.502	-6.593	-10.678	-17.887	-7.729
	328.156	-17.127	-7.468	-17.491	-16.949	-10.791
	328.16	-17.502	-11.093	-21.553	-17.887	-9.479
	328.163	-17.44	-15.718	-23.741	-18.887	-7.416
	328.167	-15.065	-18.28	-25.178	-18.887	-7.104
	328.171	-13.44	-17.968	-22.928	-21.324	-8.729
	328.175	-11.877	-16.718	-20.866	-22.074	-9.041
	328.178	-8.44	-15.468	-19.803	-22.637	-11.479
	328.182	-7.565	-13.78	-16.241	-24.074	-10.666
	328.185	-4.94	-12.905	-11.991	-24.387	-11.041
	328.189	-2.127	-11.843	-8.866	-25.199	-9.791
	328.193	-2.127	-10.593	-7.366	-24.199	-7.479
	328.197	-2.815	-9.905	-7.053	-24.762	-5.979
	328.2	-3.752	-11.968	-4.491	-23.887	-7.604
	328.204	-3.627	-15.718	-4.991	-22.262	-7.604
	328.207	-3.315	-16.655	-6.241	-20.949	-12.729
	328.211	-0.315	-17.343	-5.491	-19.324	-13.916
	328.215	0.185	-16.78	-6.678	-16.762	-18.354
	328.219	-1.065	-13.53	-6.803	-14.762	-17.854
	328.222	-4.377	-13.593	-3.178	-14.762	-19.479
	328.226	-6.94	-12.593	-2.241	-13.762	-16.291
	328.229	-9.127	-12.593	-0.491	-13.887	-13.041
	328.233	-8.252	-13.53	0.447	-16.574	-9.291
	328.237	-8.127	-12.405	0.259	-16.387	-10.854
	328.24	-8.752	-13.093	1.009	-16.262	-11.729
	328.244	-9.127	-15.405	-0.303	-15.762	-12.854
	328.248	-9.377	-18.718	-1.616	-11.637	-13.166
	328.252	-10.877	-21.03	0.759	-8.137	-14.979
	328.255	-12.752	-21.905	2.947	-6.574	-16.479
	328.259	-13.752	-21.905	5.634	-6.199	-15.854
	328.262	-13.877	-22.218	6.947	-5.387	-17.291
	328.266	-13.002	-22.655	8.322	-4.012	-16.604
	328.27	-11.252	-22.905	6.322	-3.262	-15.791
	328.274	-9.252	-22.655	6.509	-1.262	-13.166
	328.277	-8.94	-24.53	6.009	-1.012	-14.604
	328.281	-7.94	-26.905	7.447	-0.137	-12.291
	328.284	-6.315	-28.968	6.134	0.863	-11.479
	328.288	-7.565	-29.655	2.759	-1.074	-7.916
	328.292	-7.94	-29.593	1.822	-1.887	-6.229
	328.295	-7.315	-29.405	2.197	-3.137	-4.229
	328.299	-10.065	-28.655	2.384	-4.449	-3.604
	328.303	-12.69	-28.28	2.822	-5.949	-4.229
	328.306	-12.252	-29.343	1.134	-6.449	-4.104
	328.31	-10.065	-29.53	-1.303	-6.699	-3.229
	328.314	-6.565	-26.468	-3.241	-7.137	-3.916
	328.317	-3.377	-25.468	-6.553	-6.887	-3.916
	328.321	-0.94	-21.718	-6.803	-7.887	-2.791
	328.325	1.873	-19.218	-10.053	-6.949	-1.854
	328.328	4.81	-16.343	-12.366	-5.012	0.646
	328.332	7.56	-15.155	-15.616	-4.262	2.771
	328.336	6.623	-14.843	-17.928	-2.574	6.771
	328.339	5.123	-14.968	-20.116	-2.074	10.834
	328.343	3.623	-13.905	-19.303	-3.512	12.334
	328.347	0.998	-15.343	-18.491	-4.137	11.771
	328.35	-1.315	-17.905	-15.991	-1.324	9.209
	328.354	-2.752	-18.843	-13.053	1.738	9.271
	328.358	-2.315	-20.343	-11.616	4.176	5.021
	328.361	-2.752	-19.905	-10.303	5.551	3.459
	328.365	-2.44	-20.468	-9.366	6.363	0.209
	328.369	-3.315	-23.78	-8.741	5.113	-2.229
	328.372	-4.065	-24.718	-8.303	3.801	-4.666
	328.376	-3.315	-25.655	-5.991	2.801	-4.666
	328.38	-4.44	-25.968	-4.178	1.363	-3.791
	328.383	-6.19	-26.28	-1.553	0.863	-5.416
	328.387	-8.565	-26.718	-0.991	-1.574	-8.666
	328.391	-10.94	-24.343	-0.491	-4.262	-12.229
	328.394	-12.94	-19.78	1.447	-6.074	-14.291
	328.398	-15.065	-15.718	0.884	-5.137	-13.791
	328.402	-14.065	-13.218	0.322	-5.949	-12.916
	328.405	-12.252	-12.593	-1.241	-6.074	-11.354
	328.409	-11.565	-12.593	-1.803	-5.699	-9.916
	328.413	-12.94	-11.405	-0.991	-6.324	-8.666
	328.416	-11.565	-12.03	0.947	-5.887	-8.229
	328.42	-13.065	-12.53	0.072	-5.699	-10.416
	328.424	-14.502	-9.343	-2.741	-4.137	-13.416
	328.427	-14.065	-7.968	-5.803	-0.574	-18.541
	328.431	-12.627	-7.718	-4.991	1.676	-23.854
	328.435	-12.502	-4.53	-3.428	3.488	-29.791
	328.438	-13.002	-3.593	-3.991	5.988	-32.104
	328.442	-10.69	-3.968	-4.491	6.801	-33.479
	328.446	-8.877	-4.843	-4.866	4.988	-31.791
	328.449	-7.127	-5.343	-7.053	3.363	-28.791
	328.453	-6.127	-3.968	-7.428	1.426	-25.916
	328.457	-5.44	-3.968	-7.741	-0.637	-25.604
	328.46	-6.502	-2.343	-7.866	-2.387	-24.166
	328.464	-7.565	-0.593	-6.803	-2.387	-22.229
	328.468	-8.565	-0.155	-7.053	0.551	-21.854
	328.471	-8.065	-1.468	-6.553	4.176	-19.666
	328.475	-5.815	-4.093	-6.366	4.426	-19.041
	328.479	-5.252	-5.093	-8.053	3.988	-18.229
	328.482	-7.252	-6.53	-8.991	1.926	-15.541
	328.486	-8.752	-10.218	-8.053	0.238	-12.854
	328.49	-10.127	-14.093	-7.366	-0.262	-8.479
	328.493	-11.94	-17.28	-6.241	-2.949	-5.041
	328.497	-13.94	-20.53	-2.178	-4.887	-3.416
	328.501	-16.065	-21.78	-1.366	-6.762	-3.791
	328.504	-16.315	-22.468	-4.928	-10.074	-2.541
	328.508	-16.627	-24.405	-3.428	-11.949	-2.666
	328.512	-18.315	-23.468	-4.366	-13.949	-2.479
	328.515	-17.69	-22.03	-3.678	-15.199	-3.291
	328.519	-16.315	-19.468	-1.178	-15.574	-4.979
	328.523	-14.19	-16.468	-1.553	-14.074	-5.979
	328.526	-11.752	-13.468	-0.866	-11.449	-6.479
	328.53	-11.377	-8.155	-0.428	-8.574	-9.291
	328.534	-9.377	-4.468	-0.553	-4.512	-12.729
	328.537	-7.19	-4.155	0.322	-3.887	-17.166
	328.541	-5.627	-3.78	-0.053	-3.262	-18.979
	328.545	-5.565	-2.468	-0.928	-5.012	-20.229
	328.548	-4.315	-2.718	1.697	-8.074	-22.229
	328.552	-4.877	-1.218	3.759	-9.887	-19.916
	328.556	-6.065	-0.593	6.509	-9.199	-19.416
	328.559	-5.44	-1.468	10.822	-9.074	-16.166
	328.563	-5.377	-2.905	12.697	-8.574	-14.229
	328.567	-5.815	-4.655	12.634	-5.887	-11.541
	328.57	-6.002	-4.655	14.322	-2.387	-9.541
	328.574	-3.44	-4.155	15.822	0.988	-9.229
	328.577	-2.002	-5.218	15.322	4.238	-8.354
	328.581	-0.19	-6.468	11.884	5.613	-7.979
	328.585	1.373	-7.468	7.572	6.676	-10.354
	328.589	1.623	-8.03	4.197	2.363	-11.854
	328.592	-0.065	-7.593	1.822	-1.887	-11.604
	328.596	0.06	-7.718	-2.428	-6.387	-10.854
	328.599	-0.065	-7.468	-3.803	-10.324	-10.791
	328.603	-1.252	-5.655	-5.616	-11.324	-11.229
	328.607	-2.815	-4.53	-6.053	-12.699	-12.104
	328.611	-5.44	-4.468	-4.616	-12.512	-13.354
	328.614	-6.502	-4.718	-5.803	-11.324	-15.104
	328.618	-8.565	-5.78	-6.803	-8.574	-15.229
	328.622	-8.94	-6.905	-7.928	-4.512	-17.854
	328.625	-4.252	-7.28	-7.866	-1.762	-19.479
	328.629	0.435	-6.843	-4.491	-2.387	-18.729
	328.632	4.623	-6.03	-2.178	-1.574	-16.354
	328.636	5.873	-3.28	-0.116	-1.199	-15.729
	328.64	8.06	-0.03	1.572	-1.699	-14.791
	328.644	6.685	1.407	2.197	-3.574	-15.166
	328.647	3.373	2.845	3.072	-5.762	-13.729
	328.651	1.06	2.595	2.197	-6.887	-15.166
	328.654	0.435	2.032	-0.116	-6.762	-11.916
	328.658	-0.752	1.47	0.197	-8.262	-10.916
	328.662	-1.315	-0.03	1.697	-9.762	-8.666
	328.666	-2.877	-1.405	2.134	-12.387	-7.854
	328.669	-4.315	-3.093	3.322	-11.074	-8.104
	328.673	-2.377	-5.155	2.884	-10.512	-8.979
	328.676	-2.002	-6.155	2.009	-10.512	-10.541
	328.68	-2.315	-7.655	0.134	-11.012	-12.104
	328.684	-2.877	-7.968	-1.053	-11.824	-15.791
	328.688	-4.69	-9.405	-1.803	-10.699	-18.354
	328.691	-7.127	-8.343	-3.928	-13.262	-20.604
	328.695	-9.377	-7.155	-4.616	-14.449	-21.354
	328.698	-12.065	-2.718	-6.303	-16.137	-20.479
	328.702	-14.377	-0.593	-7.803	-17.512	-18.166
	328.706	-15.44	0.845	-8.803	-17.324	-15.229
	328.709	-14.94	3.095	-9.678	-16.387	-13.229
	328.713	-15.002	4.657	-10.366	-13.012	-9.166
	328.717	-15.002	6.032	-6.303	-11.387	-7.854
	328.72	-15.252	7.782	-1.866	-8.637	-6.666
	328.724	-16.252	8.095	0.072	-6.512	-4.541
	328.728	-14.502	8.657	-1.241	-6.387	-3.979
	328.731	-10.815	8.47	-1.053	-6.574	-3.479
	328.735	-9.565	7.345	-1.241	-6.387	-3.416
	328.739	-7.44	5.595	-0.803	-4.762	-3.979
	328.742	-3.752	4.72	-1.303	-3.637	-3.729
	328.746	0.435	4.845	-2.678	-2.137	-5.354
	328.75	4.685	5.72	-3.803	-0.324	-5.666
	328.753	7.81	5.907	-2.178	1.926	-7.416
	328.757	8.31	6.407	-4.053	2.801	-9.354
	328.761	10.248	8.157	-0.991	2.363	-9.229
	328.764	11.185	9.032	-0.241	1.488	-7.541
	328.768	12.685	7.22	0.947	0.551	-5.541
	328.772	12.623	8.032	6.072	-0.637	-3.666
	328.775	14.623	6.095	9.759	-1.074	-1.666
	328.779	17.31	6.032	12.822	-3.762	-1.791
	328.783	16.81	5.97	15.572	-4.512	-1.041
	328.786	16.81	6.657	15.822	-3.699	-1.604
	328.79	16.123	6.845	14.572	-2.262	0.084
	328.794	16.31	5.657	13.134	-0.699	0.396
	328.797	13.748	1.72	10.884	0.051	1.771
	328.801	11.435	-0.343	9.884	2.176	5.021
	328.805	10.81	-4.53	8.572	2.551	8.459
	328.808	9.56	-7.968	5.447	3.113	12.396
	328.812	7.06	-10.593	2.947	4.551	13.834
	328.816	4.935	-14.905	3.072	5.113	16.146
	328.819	2.998	-17.593	4.197	3.926	14.271
	328.823	2.31	-20.593	3.822	4.988	10.959
	328.827	0.373	-22.968	3.072	4.176	7.709
	328.83	-3.627	-23.905	2.634	2.551	7.084
	328.834	-4.877	-22.78	-0.303	-0.137	5.959
	328.838	-5.94	-22.78	-1.116	-1.449	5.209
	328.841	-8.565	-22.905	-1.616	-4.949	3.646
	328.845	-11.94	-22.655	-2.866	-8.512	-1.479
	328.849	-13.877	-22.905	-5.428	-12.699	-2.541
	328.852	-18.127	-22.78	-8.803	-17.137	-6.729
	328.856	-19.565	-23.343	-11.178	-19.887	-11.916
	328.86	-18.877	-21.655	-14.928	-20.074	-14.666
	328.863	-19.19	-20.218	-16.053	-21.324	-17.041
	328.867	-17.877	-19.468	-16.116	-20.949	-18.291
	328.871	-19.502	-17.093	-18.178	-20.762	-17.604
	328.874	-22.065	-13.78	-20.553	-20.949	-14.979
	328.878	-21.502	-13.343	-19.178	-19.824	-14.854
	328.882	-17.69	-11.593	-17.991	-17.887	-14.416
	328.885	-15.69	-10.655	-15.116	-14.512	-13.791
	328.889	-15.44	-10.468	-10.553	-12.199	-15.479
	328.893	-15.44	-10.218	-7.803	-7.637	-15.479
	328.896	-14.565	-11.468	-4.303	-5.074	-17.791
	328.9	-16.752	-12.155	-3.366	-0.949	-18.479
	328.904	-18.44	-12.843	-4.178	0.363	-21.041
	328.907	-20.127	-14.405	-3.991	2.238	-23.416
	328.911	-19.002	-15.593	-2.928	3.051	-24.229
	328.915	-18.627	-18.343	-2.303	6.113	-24.541
	328.918	-22.315	-18.968	-3.241	4.738	-22.666
	328.922	-21.752	-17.905	-3.866	5.051	-20.916
	328.926	-21.627	-16.093	-3.053	6.738	-18.291
	328.929	-21.815	-14.155	-1.116	8.238	-16.541
	328.933	-19.69	-14.343	-2.303	9.801	-10.916
	328.937	-16.065	-13.28	-3.428	11.051	-7.291
	328.94	-12.565	-12.155	-5.553	13.301	-2.916
	328.944	-11.752	-12.218	-8.366	15.176	-1.229
	328.948	-9.502	-13.468	-8.178	14.488	-0.479
	328.951	-8.44	-12.655	-7.866	13.113	-1.666
	328.955	-5.815	-11.593	-7.116	10.863	-3.666
	328.959	-5.252	-12.53	-4.428	7.488	-2.666
	328.962	-5.127	-10.78	-2.553	3.551	-2.416
	328.966	-4.502	-8.718	0.509	0.551	-2.666
	328.97	-3.19	-5.968	3.322	-0.574	-4.604
	328.973	-2.502	-3.655	6.634	0.051	-2.541
	328.977	-2.377	-3.905	7.759	0.051	-2.416
	328.981	-4.752	-5.28	7.134	0.801	-3.604
	328.984	-8.065	-7.28	8.634	0.926	-4.354
	328.988	-11.002	-9.468	9.447	-0.012	-5.416
	328.991	-11.565	-9.843	8.822	-0.012	-3.791
	328.995	-10.69	-10.093	6.572	-0.199	-3.541
	328.999	-8.19	-7.78	0.884	-1.262	-1.354
	329.002	-4.877	-1.905	-2.866	-2.199	-3.041
	329.006	-2.127	1.845	-6.303	-5.824	-3.416
	329.01	0.185	6.97	-11.678	-5.324	-6.666
	329.014	0.998	7.345	-16.678	-6.324	-7.479
	329.017	0.873	8.032	-18.428	-7.574	-6.604
	329.021	0.373	7.345	-20.241	-7.137	-5.729
	329.024	0.81	5.095	-19.366	-7.762	-6.354
	329.028	0.998	3.47	-19.741	-7.324	-9.104
	329.032	2.06	2.532	-18.116	-6.887	-8.416
	329.036	3.81	1.782	-16.553	-4.199	-11.666
	329.039	3.748	-0.905	-17.428	-3.449	-12.916
	329.043	2.748	-2.405	-18.178	-2.074	-13.979
	329.046	0.935	-5.593	-19.116	-2.699	-15.041
	329.05	-0.377	-6.905	-21.866	-2.762	-12.979
	329.054	-1.877	-6.405	-24.928	-0.699	-10.729
	329.058	-2.69	-9.155	-27.803	-1.074	-10.291
	329.061	-3.377	-11.155	-31.928	-1.324	-9.604
	329.065	-4.69	-13.093	-34.428	-3.137	-10.104
	329.068	-5.315	-12.343	-38.053	-3.887	-11.604
	329.072	-5.815	-11.218	-41.053	-1.699	-13.166
	329.076	-5.502	-10.905	-43.866	-1.012	-16.416
	329.079	-4.502	-11.53	-45.553	-2.012	-19.229
	329.083	-4.565	-11.405	-46.866	-1.699	-18.416
	329.087	-6.752	-10.78	-44.741	-4.637	-22.354
	329.091	-9.065	-11.03	-43.928	-5.512	-22.541
	329.094	-9.377	-12.468	-41.553	-8.512	-21.979
	329.098	-11.065	-11.968	-39.678	-12.262	-19.916
	329.101	-12.752	-12.53	-35.491	-15.324	-18.104
	329.105	-11.502	-12.28	-34.553	-17.762	-15.041
	329.109	-9.752	-12.343	-34.241	-18.199	-15.416
	329.112	-9.252	-12.405	-32.866	-18.012	-14.854
	329.116	-8.877	-13.218	-33.303	-18.449	-15.354
	329.12	-10.627	-12.655	-29.803	-18.824	-15.416
	329.123	-12.565	-10.343	-24.366	-19.887	-17.166
	329.127	-15.002	-8.405	-16.991	-22.324	-18.104
	329.131	-14.94	-6.03	-10.053	-23.199	-19.666
	329.134	-14.252	-3.53	-5.991	-22.699	-19.291
	329.138	-14.127	-2.905	-5.303	-20.199	-17.604
	329.142	-13.127	-2.968	-2.616	-20.012	-15.729
	329.145	-11.565	-1.655	0.509	-18.324	-14.041
	329.149	-9.002	0.157	2.009	-19.449	-13.916
	329.153	-7.252	4.032	3.759	-20.824	-12.916
	329.156	-8.752	7.095	3.197	-24.199	-13.104
	329.16	-8.69	8.345	0.134	-25.449	-7.604
	329.164	-7.815	6.157	-2.991	-22.387	-5.416
	329.167	-8.69	4.532	-5.366	-21.949	-3.916
	329.171	-11.44	5.282	-5.678	-20.012	-5.979
	329.175	-13.877	7.407	-5.866	-16.449	-10.729
	329.178	-14.252	6.907	-6.241	-14.012	-13.791
	329.182	-15.565	5.095	-7.116	-11.699	-18.291
	329.186	-15.19	3.157	-9.678	-13.137	-18.229
	329.189	-17.19	4.032	-10.303	-12.637	-17.354
	329.193	-17.315	2.782	-12.991	-13.137	-15.729
	329.197	-18.752	1.532	-16.366	-13.137	-13.354
	329.2	-20.69	-0.468	-18.491	-12.012	-10.041
	329.204	-21.94	-4.03	-19.928	-10.574	-6.604
	329.208	-23.002	-7.78	-21.053	-10.512	-4.729
	329.211	-21.377	-10.718	-22.803	-10.074	-0.791
	329.215	-20.252	-10.53	-23.053	-8.949	3.209
	329.219	-19.627	-11.03	-23.303	-7.199	7.646
	329.222	-17.752	-9.655	-25.178	-7.949	7.834
	329.226	-16.002	-11.28	-25.116	-7.262	9.771
	329.23	-14.127	-11.093	-25.428	-7.449	10.896
	329.233	-14.065	-13.53	-29.678	-6.324	12.271
	329.237	-14.065	-15.78	-31.241	-5.637	11.021
	329.241	-13.815	-16.968	-30.491	-7.199	9.521
	329.244	-12.252	-14.405	-27.553	-8.574	9.896
	329.248	-9.44	-14.03	-23.866	-7.574	7.209
	329.252	-6.815	-14.218	-20.366	-7.137	1.709
	329.255	-5.565	-14.78	-18.928	-6.574	-4.666
	329.259	-2.752	-13.343	-17.678	-8.574	-9.666
	329.263	-2.627	-11.218	-15.303	-8.637	-12.729
	329.266	-2.315	-8.968	-15.428	-8.262	-15.979
	329.27	-3.002	-7.155	-15.178	-7.137	-17.291
	329.274	-4.377	-5.468	-13.678	-6.012	-17.291
	329.277	-6.315	-1.405	-12.428	-5.949	-16.541
	329.281	-6.69	0.845	-9.741	-4.574	-13.229
	329.285	-7.69	1.032	-8.491	-4.762	-11.354
	329.288	-8.502	1.595	-7.491	-4.012	-10.916
	329.292	-9.502	1.782	-7.616	-5.512	-10.666
	329.296	-9.752	0.157	-6.053	-5.512	-12.666
	329.299	-10.44	-1.905	-6.116	-6.699	-11.291
	329.303	-11.502	-4.78	-4.928	-6.137	-12.666
	329.307	-11.815	-8.468	-4.241	-5.949	-11.479
	329.31	-11.752	-9.843	-3.616	-6.699	-10.416
	329.314	-12.252	-9.78	-2.678	-9.324	-9.666
	329.318	-12.44	-10.655	-2.366	-9.824	-11.416
	329.321	-13.127	-9.53	-1.241	-9.949	-11.916
	329.325	-13.752	-9.093	-3.991	-9.762	-14.229
	329.329	-13.002	-6.03	-8.053	-8.637	-17.166
	329.332	-10.565	-4.78	-14.616	-9.199	-18.479
	329.336	-8.565	-5.03	-19.303	-10.137	-20.291
	329.34	-6.752	-3.968	-21.428	-12.699	-20.479
	329.343	-7.627	-6.155	-23.491	-15.262	-21.479
	329.347	-7.877	-6.905	-24.553	-17.324	-20.229
	329.351	-7.19	-5.53	-23.053	-19.137	-19.229
	329.354	-7.815	-4.03	-22.116	-18.949	-17.166
	329.358	-8.002	-2.28	-20.366	-18.512	-16.041
	329.362	-7.19	-1.655	-17.928	-16.637	-15.854
	329.365	-6.44	-3.343	-14.116	-17.762	-14.041
	329.369	-5.252	-3.968	-9.178	-17.074	-13.729
	329.373	-6.877	-1.905	-3.053	-15.887	-11.104
	329.376	-9.377	-0.093	1.884	-14.762	-10.166
	329.38	-13.252	0.97	6.259	-12.199	-8.291
	329.384	-15.69	2.157	9.509	-11.699	-6.916
	329.387	-16.565	1.595	11.197	-12.512	-6.229
	329.391	-16.877	0.782	11.072	-13.387	-4.729
	329.394	-16.815	-0.03	8.759	-13.824	-3.541
	329.398	-18.127	-1.155	7.884	-12.824	-3.416
	329.402	-19.627	-3.593	7.572	-13.324	-3.854
	329.406	-17.627	-6.093	7.697	-15.762	-3.791
	329.409	-15.002	-7.468	7.697	-19.637	-0.791
	329.413	-15.877	-8.53	5.197	-19.637	0.271
	329.416	-15.377	-9.218	6.822	-19.387	1.084
	329.42	-13.94	-7.468	5.384	-19.324	-0.916
	329.424	-12.19	-5.905	5.197	-18.074	-1.041
	329.428	-11.002	-5.593	3.259	-15.637	-2.354
	329.431	-11.502	-4.718	-0.053	-11.762	-3.854
	329.435	-14.252	-6.093	-1.741	-8.324	-4.791
	329.438	-15.69	-4.968	-2.991	-8.074	-5.791
	329.442	-16.94	-3.155	-6.178	-10.512	-3.791
	329.446	-17.377	-3.405	-8.991	-13.637	-8.416
	329.45	-17.44	-5.28	-9.428	-15.637	-5.979
	329.453	-20.502	-6.968	-9.303	-18.199	-9.041
	329.457	-20.377	-7.593	-10.553	-18.012	-10.104
	329.461	-19.627	-5.78	-10.491	-18.262	-11.041
	329.464	-19.627	-2.405	-9.553	-20.949	-8.604
	329.468	-17.815	-2.843	-7.178	-23.324	-2.854
	329.471	-14.565	-3.468	-5.678	-23.699	-2.229
	329.475	-13.877	-1.53	-3.366	-22.949	-0.604
	329.479	-13.002	-0.405	-0.491	-22.012	-1.291
	329.483	-13.065	2.22	0.509	-20.324	-2.291
	329.486	-11.69	3.22	2.634	-17.887	-3.666
	329.49	-9.815	5.72	5.509	-16.074	-3.854
	329.493	-8.502	7.345	6.447	-15.137	-3.416
	329.497	-7.19	7.532	9.197	-13.137	-5.791
	329.501	-8.752	7.282	9.259	-11.512	-7.854
	329.505	-11.252	5.47	8.822	-9.949	-10.166
	329.508	-12.877	5.032	8.384	-9.762	-10.916
	329.512	-13.065	3.97	5.822	-8.137	-9.479
	329.515	-13.69	1.095	1.884	-7.637	-7.604
	329.519	-12.94	-1.03	-1.366	-5.762	-5.041
	329.523	-11.627	-1.53	-4.116	-5.637	-2.854
	329.526	-8.065	-0.718	-2.678	-5.699	-1.479
	329.53	-6.127	0.907	-2.053	-6.699	-1.229
	329.534	-3.877	1.97	-1.803	-6.762	0.396
	329.537	-1.065	3.22	0.259	-7.949	-0.604
	329.541	1.123	3.97	-0.553	-6.262	-0.166
	329.545	2.748	1.157	-2.366	-6.574	-1.229
	329.548	5.123	-0.03	-4.178	-5.887	-0.604
	329.552	5.435	-0.53	-4.053	-7.199	-1.541
	329.556	7.123	-0.218	-3.803	-9.949	-1.854
	329.559	9.373	-0.093	-4.678	-9.012	-3.916
	329.563	10.998	-0.03	-7.428	-7.074	-4.854
	329.567	12.873	-0.655	-9.116	-7.324	-5.104
	329.57	13.123	-1.718	-10.241	-5.887	-5.416
	329.574	11.435	-3.093	-9.741	-2.449	-6.604
	329.578	9.81	-4.155	-7.053	-2.199	-9.291
	329.581	9.685	-5.843	-6.053	0.176	-7.541
	329.585	9.498	-8.218	-3.491	0.613	-8.979
	329.589	7.873	-10.218	-0.553	1.113	-4.291
	329.592	9.31	-11.405	0.447	0.676	-5.291
	329.596	9.998	-11.843	1.009	0.676	-4.791
	329.6	10.498	-12.03	1.759	1.801	-3.979
	329.603	10.248	-11.03	1.697	2.051	-4.729
	329.607	9.498	-8.78	2.072	1.426	-3.541
	329.611	10.06	-5.655	1.822	1.988	-4.854
	329.614	10.935	-4.093	1.759	1.676	-7.791
	329.618	9.685	-4.78	2.134	-0.512	-11.354
	329.622	6.81	-6.405	1.384	-1.387	-13.291
	329.625	4.373	-8.905	-0.428	-2.637	-16.104
	329.629	4.935	-10.53	-0.116	-5.137	-15.541
	329.633	4.06	-11.343	0.634	-7.012	-12.541
	329.636	3.06	-12.093	0.384	-6.574	-9.354
	329.64	3.31	-14.155	1.759	-5.887	-6.416
	329.644	2.373	-16.78	2.072	-4.012	-2.416
	329.647	2.248	-16.78	3.009	-3.137	-0.791
	329.651	3.373	-14.843	4.384	-3.699	1.396
	329.655	2.31	-14.53	1.197	-4.512	0.896
	329.658	1.498	-14.843	-0.866	-3.324	3.834
	329.662	0.935	-14.718	-3.678	-4.137	5.584
	329.666	-0.752	-16.968	-8.678	-5.387	6.584
	329.669	-1.127	-17.655	-13.741	-4.512	8.334
	329.673	-1.315	-19.405	-15.741	-2.012	9.646
	329.677	-0.565	-21.655	-15.428	-2.012	6.396
	329.68	0.248	-23.905	-14.678	-1.074	4.709
	329.684	0.248	-25.843	-13.866	0.738	2.271
	329.688	-0.19	-28.468	-15.053	0.676	-1.229
	329.691	0.56	-29.593	-14.991	1.863	-3.604
	329.695	1.373	-29.218	-14.491	0.988	-7.041
	329.699	3.498	-27.593	-13.241	0.801	-6.604
	329.702	7.435	-27.968	-9.491	0.238	-6.541
	329.706	10.06	-27.468	-10.178	-0.137	-7.416
	329.71	12.435	-25.093	-8.741	1.176	-10.916
	329.713	12.748	-23.905	-8.178	0.926	-11.104
	329.717	12.373	-22.53	-7.553	1.738	-12.416
	329.721	13.31	-21.655	-6.928	1.426	-13.104
	329.724	10.623	-21.155	-6.803	0.988	-12.291
	329.728	7.748	-18.405	-5.366	0.801	-11.354
	329.732	4.748	-15.843	-3.366	-2.262	-9.666
	329.735	-0.627	-12.405	-3.428	-4.012	-9.854
	329.739	-6.002	-9.28	-2.241	-5.074	-7.791
	329.743	-9.627	-8.905	-3.116	-4.762	-6.854
	329.746	-12.502	-9.53	-3.178	-5.887	-9.041
	329.75	-13.69	-6.968	-2.491	-6.762	-9.229
	329.754	-13.627	-4.468	-1.616	-7.137	-9.916
	329.757	-13.627	-1.593	1.947	-9.949	-9.979
	329.761	-10.877	2.22	4.384	-13.137	-8.041
	329.765	-7.69	3.657	7.947	-15.199	-8.354
	329.768	-4.627	5.907	8.572	-16.199	-3.729
	329.772	-2.502	6.72	8.009	-15.449	-3.291
	329.776	0.435	5.157	7.509	-16.574	-2.666
	329.779	2.81	4.657	5.447	-14.637	-2.479
	329.783	4.935	4.532	3.072	-11.012	-3.291
	329.787	8.123	2.845	1.134	-7.012	-5.291
	329.79	9.373	3.282	-0.491	-1.949	-5.979
	329.794	9.498	2.47	-3.241	1.176	-7.791
	329.798	11.623	2.47	-5.053	4.488	-8.104
	329.801	13.435	2.157	-8.991	6.613	-6.416
	329.805	14.56	1.095	-11.678	6.301	-4.104
	329.808	14.56	2.72	-13.991	5.926	-1.291
	329.812	14.998	3.157	-15.491	5.113	1.584
	329.816	16.373	3.157	-17.053	4.613	4.396
	329.82	17.248	2.782	-19.428	5.301	3.771
	329.823	16.06	3.345	-21.803	7.426	3.334
	329.827	14.373	3.907	-26.616	9.738	1.584
	329.83	11.123	6.97	-29.241	9.426	-1.541
	329.834	7.123	10.72	-32.616	8.988	-4.104
	329.838	5.31	13.22	-36.178	9.926	-2.354
	329.841	2.623	13.407	-39.866	11.113	-2.604
	329.845	-0.252	11.907	-47.553	10.488	-3.604
	329.849	-4.252	10.22	-50.553	8.301	-6.166
	329.853	-8.377	9.72	-51.178	6.176	-5.729
	329.856	-10.252	7.72	-50.241	3.113	-7.416
	329.86	-12.69	7.095	-47.991	-1.637	-8.354
	329.863	-14.002	6.907	-45.366	-3.699	-9.166
	329.867	-14.315	7.595	-42.366	-7.449	-9.541
	329.871	-15.565	6.157	-39.866	-11.512	-11.791
	329.875	-18.127	3.157	-36.616	-10.699	-11.104
	329.878	-18.565	2.595	-33.616	-10.824	-12.229
	329.882	-19.377	2.22	-30.303	-10.074	-10.541
	329.885	-18.815	2.157	-26.178	-12.137	-7.979
	329.889	-17.565	3.282	-22.491	-11.387	-7.479
	329.893	-16.627	3.157	-19.741	-11.012	-5.916
	329.897	-14.44	2.47	-20.491	-9.699	-5.916
	329.9	-13.002	1.407	-20.116	-10.137	-4.166
	329.904	-11.94	-0.218	-21.428	-9.824	-3.229
	329.908	-9.627	-3.03	-21.553	-11.137	-2.354
	329.911	-7.752	-6.78	-23.866	-12.699	-1.041
	329.915	-4.815	-12.343	-25.741	-14.949	-0.791
	329.918	-2.377	-16.53	-24.053	-15.637	0.271
	329.922	-1.127	-19.53	-19.803	-15.699	1.146
	329.926	-0.377	-19.905	-14.928	-13.824	2.271
	329.929	0.435	-21.28	-9.553	-12.574	3.021
	329.933	0.685	-19.28	-4.991	-10.762	2.834
	329.937	-0.315	-16.593	-0.491	-9.387	6.084
	329.94	-1.19	-13.155	2.572	-9.574	8.646
	329.944	-4.94	-7.905	5.322	-9.512	11.084
	329.948	-7.94	-1.78	7.634	-13.199	12.959
	329.951	-10.44	3.657	7.509	-14.512	15.084
	329.955	-11.752	8.22	4.822	-16.574	15.896
	329.959	-10.69	13.095	3.947	-18.762	18.146
	329.962	-10.815	14.282	3.259	-20.387	18.271
	329.966	-9.94	15.72	2.884	-21.574	16.521
	329.97	-10.44	18.657	3.509	-19.762	12.709
	329.973	-11.127	19.595	1.072	-17.512	13.146
	329.977	-13.565	19.657	2.134	-18.449	14.396
	329.981	-15.252	18.22	4.322	-17.137	20.396
	329.984	-14.877	16.157	3.447	-19.262	25.084
	329.988	-14.815	14.282	2.947	-18.637	31.521
	329.992	-14.877	13.595	1.197	-15.137	35.521
	329.995	-16.377	10.032	0.072	-12.887	43.584
	329.999	-15.752	7.22	0.697	-10.449	51.521
	330.003	-16.002	3.657	0.884	-8.137	58.646
	330.006	-17.002	1.845	2.947	-5.824	67.459
	330.01	-17.002	0.72	3.447	-5.449	74.334
	330.014	-16.002	0.282	1.134	-4.074	79.896
	330.017	-18.002	0.532	0.384	-3.637	88.334
	330.021	-21.502	0.532	-0.553	-2.387	99.521
	330.025	-24.69	-2.655	-1.178	-2.137	107.896
	330.028	-23.877	-3.53	-0.116	-1.949	115.771
	330.032	-22.94	-3.78	1.572	-1.324	123.146
	330.036	-21.877	-6.343	3.384	-0.137	130.021
	330.039	-23.502	-8.968	4.134	-1.199	134.584
	330.043	-23.94	-11.155	3.509	-0.137	136.209
	330.047	-24.252	-11.593	5.384	1.301	136.396
	330.05	-24.502	-13.78	4.572	6.113	135.896
	330.054	-26.377	-13.468	3.822	12.301	137.334
	330.058	-25.377	-12.03	3.134	14.988	135.209
	330.061	-24.065	-11.53	-1.303	16.363	135.084
	330.065	-20.627	-9.593	-4.428	16.301	135.396
	330.069	-19.69	-5.093	-5.491	16.426	134.959
	330.072	-17.002	-2.593	-4.991	17.238	131.646
	330.076	-15.752	0.22	-3.116	16.738	123.146
	330.08	-14.127	1.72	-3.991	17.676	117.146
	330.083	-14.065	2.157	-5.741	16.488	105.459
	330.087	-14.502	2.282	-6.616	14.613	99.271
	330.091	-13.627	1.72	-8.366	13.051	88.396
	330.094	-13.002	2.595	-8.491	10.051	80.271
	330.098	-13.377	-0.593	-5.553	8.363	69.834
	330.102	-15.065	-3.03	-2.303	5.738	59.334
	330.105	-14.377	-5.218	1.384	2.801	47.396
	330.109	-12.315	-6.53	4.197	0.551	35.084
	330.113	-10.877	-7.593	4.197	-1.262	23.396
	330.116	-8.627	-11.405	2.884	-2.824	9.334
	330.12	-6.19	-15.468	1.947	-5.262	-0.229
	330.124	-3.752	-18.343	-0.053	-9.012	-9.541
	330.127	-1.315	-20.905	-1.116	-12.387	-18.479
	330.131	1.935	-22.343	-0.303	-13.074	-29.291
	330.135	5.873	-23.718	-0.741	-14.137	-42.166
	330.138	9.935	-23.28	-0.428	-16.574	-56.854
	330.142	10.248	-23.343	-1.616	-17.387	-72.604
	330.146	9.31	-22.405	-4.991	-18.137	-85.666
	330.149	7.685	-18.968	-6.866	-17.699	-98.854
	330.153	4.685	-18.968	-9.553	-14.449	-111.479
	330.157	0.56	-18.53	-12.116	-13.012	-122.479
	330.16	-4.502	-16.405	-11.741	-9.824	-129.729
	330.164	-8.752	-16.468	-13.741	-8.387	-140.104
	330.168	-14.252	-18.093	-15.741	-6.199	-147.416
	330.171	-19.44	-19.78	-16.241	-5.824	-156.041
	330.175	-23.315	-21.218	-16.491	-7.137	-161.229
	330.179	-27.94	-20.905	-14.553	-9.199	-167.479
	330.182	-31.19	-17.218	-10.678	-9.574	-170.791
	330.186	-32.565	-14.468	-6.616	-9.637	-169.666
	330.19	-33.627	-13.905	-3.366	-10.262	-169.354
	330.193	-34.627	-13.155	-2.303	-10.512	-167.354
	330.197	-34.877	-13.155	-1.803	-13.012	-160.354
	330.201	-34.69	-11.968	-2.491	-14.324	-155.041
	330.204	-32.752	-16.03	-3.491	-16.887	-149.854
	330.208	-30.69	-17.905	-3.053	-19.637	-144.229
	330.212	-28.44	-17.655	-4.491	-19.574	-136.729
	330.215	-26.69	-16.093	-6.491	-18.699	-129.729
	330.219	-25.377	-12.968	-7.991	-19.074	-122.541
	330.223	-22.627	-7.968	-8.366	-19.574	-113.416
	330.226	-19.752	-6.655	-9.241	-21.137	-106.291
	330.23	-19.002	-4.78	-10.428	-22.387	-93.979
	330.233	-18.252	-3.28	-10.866	-21.762	-86.416
	330.237	-16.815	-1.843	-13.178	-21.012	-77.854
	330.241	-16.002	-3.093	-11.241	-20.262	-72.041
	330.245	-14.127	-2.53	-9.616	-20.699	-66.979
	330.248	-10.69	-0.718	-9.053	-22.012	-60.666
	330.252	-8.315	1.47	-7.303	-23.074	-55.354
	330.255	-6.002	4.657	-5.178	-24.699	-47.979
	330.259	-4.627	6.532	-3.928	-24.762	-43.791
	330.263	-3.565	6.907	-0.616	-25.012	-38.854
	330.267	-3.002	7.907	3.134	-25.824	-32.604
	330.27	-5.315	5.595	3.447	-25.824	-29.604
	330.274	-6.127	3.032	5.384	-24.449	-26.604
	330.277	-7.002	1.032	9.322	-23.699	-25.166
	330.281	-5.94	1.532	12.759	-24.012	-22.229
	330.285	-6.252	0.782	15.509	-23.574	-19.666
	330.288	-7.69	0.595	16.384	-22.949	-17.729
	330.292	-7.127	0.282	16.259	-24.824	-16.479
	330.296	-5.252	-0.655	16.197	-23.887	-14.666
	330.3	-2.565	0.282	14.009	-20.449	-15.979
	330.303	1.31	-0.093	13.634	-17.574	-14.291
	330.307	2.998	-1.343	14.072	-15.074	-12.479
	330.31	4.435	0.032	14.884	-12.949	-9.916
	330.314	4.685	-0.343	15.947	-12.949	-8.479
	330.318	5.373	0.157	15.322	-12.512	-8.979
	330.322	6.623	-0.593	13.009	-10.074	-9.416
	330.325	7.873	-0.905	13.197	-9.012	-11.104
	330.329	8.935	-2.218	12.634	-10.824	-11.479
	330.332	9.123	-3.968	14.009	-12.574	-11.291
	330.336	12.498	-4.905	10.572	-14.012	-13.354
	330.34	16.56	-5.53	8.447	-14.449	-12.291
	330.343	19.623	-6.593	7.384	-15.137	-12.041
	330.347	22.31	-6.905	4.697	-14.574	-12.229
	330.351	25.498	-9.343	5.509	-12.887	-13.979
	330.354	27.81	-10.28	8.197	-13.512	-13.979
	330.358	26.31	-8.28	7.322	-11.887	-13.604
	330.362	22.123	-6.593	5.947	-9.762	-12.604
	330.365	19.998	-4.593	3.384	-8.137	-12.541
	330.369	20.185	-0.343	0.384	-4.699	-9.729
	330.373	17.498	2.532	-0.178	-3.887	-10.916
	330.376	14.935	1.532	-1.803	-4.574	-8.791
	330.38	11.685	1.47	-3.116	-6.637	-6.416
	330.384	7.748	0.407	-4.178	-8.199	-7.166
	330.387	4.56	-0.093	-5.053	-8.824	-6.479
	330.391	2.873	0.22	-6.116	-7.449	-5.166
	330.395	2.498	2.532	-8.928	-6.762	-4.479
	330.398	2.31	5.095	-13.366	-6.824	-6.041
	330.402	-0.19	6.782	-16.678	-6.637	-2.354
	330.406	-2.502	6.282	-19.866	-8.074	-1.354
	330.409	-5.002	7.282	-24.928	-10.199	1.084
	330.413	-7.377	5.032	-29.491	-10.449	0.584
	330.417	-9.565	4.157	-29.803	-11.324	1.271
	330.42	-11.69	1.095	-28.991	-12.449	-0.104
	330.424	-12.752	-1.968	-28.241	-12.699	-0.666
	330.428	-12.252	-4.218	-27.928	-11.637	-2.666
	330.431	-10.627	-5.155	-29.241	-9.012	-1.979
	330.435	-7.565	-6.593	-29.803	-6.574	-4.791
	330.439	-4.565	-5.905	-29.241	-5.324	-6.166
	330.442	-2.315	-3.03	-30.428	-2.574	-8.979
	330.446	-2.127	-0.28	-29.741	-1.637	-10.979
	330.45	-4.127	2.095	-30.991	-0.012	-10.979
	330.453	-6.815	2.032	-30.553	1.988	-10.479
	330.457	-6.002	0.407	-30.741	3.238	-9.854
	330.461	-6.44	1.157	-31.616	2.988	-7.354
	330.464	-6.815	0.97	-28.178	2.801	-5.979
	330.468	-6.44	2.47	-28.116	3.488	-5.979
	330.472	-5.565	3.032	-27.303	3.738	-4.354
	330.475	-5.252	1.72	-26.553	1.426	-1.104
	330.479	-5.815	0.47	-30.116	-1.699	0.959
	330.483	-5.377	0.157	-34.178	-3.637	0.896
	330.486	-4.002	1.095	-39.053	-7.637	1.084
	330.49	-4.94	0.72	-40.678	-12.324	3.084
	330.494	-6.065	0.97	-35.741	-13.512	4.021
	330.497	-7.502	3.595	-31.053	-14.324	5.396
	330.501	-8.252	5.97	-27.678	-14.074	4.146
	330.505	-9.127	8.47	-25.678	-14.137	3.959
	330.508	-9.502	9.845	-25.303	-11.824	4.021
	330.512	-9.752	10.907	-24.116	-10.887	1.084
	330.516	-12.127	12.782	-19.241	-12.137	-0.729
	330.519	-11.377	13.782	-16.678	-9.699	-3.541
	330.523	-10.877	12.845	-10.616	-7.949	-2.354
	330.527	-10.127	10.595	-7.491	-7.387	-4.041
	330.53	-9.877	6.97	-4.866	-7.512	-0.854
	330.534	-8.002	2.97	-0.928	-4.137	-1.291
	330.538	-3.877	1.22	3.072	-0.324	1.834
	330.541	-2.065	1.095	6.384	2.176	2.709
	330.545	-0.377	1.345	7.447	4.051	3.459
	330.549	-2.065	0.407	4.322	6.988	4.021
	330.552	-2.69	-2.03	5.009	9.238	8.021
	330.556	-2.065	-6.343	6.884	11.113	9.896
	330.56	-2.315	-9.843	8.384	14.301	11.084
	330.563	-1.502	-11.843	11.134	16.176	10.271
	330.567	-2.815	-13.343	10.322	15.738	10.396
	330.571	-3.44	-13.53	7.072	16.863	10.271
	330.574	-2.252	-14.655	4.197	15.863	9.334
	330.578	-2.94	-14.405	0.072	15.363	7.646
	330.582	-4.002	-16.03	-2.303	15.926	6.084
	330.585	-4.002	-14.718	-3.741	14.176	5.146
	330.589	-4.565	-12.843	-3.991	11.926	2.146
	330.593	-6.752	-14.155	-1.428	10.988	0.521
	330.596	-8.502	-16.28	1.822	11.988	1.834
	330.6	-9.502	-18.343	4.947	15.426	4.771
	330.604	-10.877	-20.78	5.322	17.426	9.334
	330.607	-10.377	-20.03	5.322	19.051	13.709
	330.611	-9.877	-22.468	6.009	19.613	14.396
	330.615	-8.377	-21.905	7.884	18.363	14.896
	330.618	-5.19	-19.78	12.634	16.426	16.146
	330.622	-2.815	-17.155	13.384	16.988	19.459
	330.626	-1.752	-14.843	12.009	17.488	23.396
	330.629	-1.877	-12.28	10.947	16.176	24.771
	330.633	0.435	-12.03	8.509	14.988	25.396
	330.637	1.56	-12.843	4.509	14.551	24.271
	330.64	1.435	-14.593	4.697	15.301	23.646
	330.644	0.81	-14.03	3.697	15.176	21.959
	330.647	0.56	-14.343	3.322	16.551	21.646
	330.651	-0.252	-14.905	3.134	19.988	21.459
	330.655	-0.19	-13.343	1.634	24.301	20.146
	330.659	2.123	-11.843	-0.616	27.051	19.771
	330.662	2.998	-11.03	-3.116	29.738	15.771
	330.666	4.435	-10.53	-3.178	31.301	20.146
	330.67	4.685	-11.655	-2.053	30.988	20.021
	330.673	4.498	-14.468	-0.678	29.176	21.396
	330.677	4.623	-15.655	1.134	25.363	21.209
	330.68	4.498	-15.718	2.322	22.113	20.834
	330.684	5.06	-17.03	3.822	19.676	17.459
	330.688	4.873	-16.718	6.197	16.801	16.959
	330.692	4.873	-16.718	5.759	13.551	20.021
	330.695	4.435	-14.218	7.134	11.176	18.396
	330.699	3.998	-12.155	7.197	11.051	17.771
	330.702	3.31	-10.03	11.197	8.301	17.084
	330.706	3.935	-9.093	11.634	6.801	18.521
	330.71	7.748	-8.343	12.822	5.301	16.459
	330.714	12.998	-7.03	15.134	4.551	14.959
	330.717	14.123	-4.905	15.884	6.238	11.396
	330.721	14.435	-1.78	15.134	6.801	9.834
	330.724	16.123	-1.218	15.822	6.676	9.084
	330.728	16.56	-0.03	12.697	6.238	7.646
	330.732	14.373	-0.53	11.634	4.738	7.334
	330.736	13.06	-1.843	9.259	3.488	7.896
	330.739	10.623	-1.218	5.447	1.176	10.084
	330.743	8.123	-2.968	2.447	-0.262	10.084
	330.747	5.31	-3.718	-0.366	-1.762	11.709
	330.75	2.498	-5.03	-2.991	-2.637	13.709
	330.754	2.123	-5.28	-6.178	-4.949	11.271
	330.757	0.623	-2.28	-6.991	-4.637	6.334
	330.761	-1.565	-0.655	-10.491	-3.449	2.709
	330.765	-3.315	1.157	-12.678	-4.012	-1.354
	330.768	-5.252	3.657	-12.178	-2.449	-3.229
	330.772	-4.44	4.345	-12.178	-2.387	-7.291
	330.776	-2.69	2.47	-11.428	-0.699	-6.666
	330.779	-0.065	0.157	-11.741	-0.324	-7.854
	330.783	1.81	-2.53	-11.241	1.238	-7.291
	330.787	4.31	-5.468	-8.491	4.488	-4.291
	330.79	5.873	-7.468	-6.053	5.988	-2.604
	330.794	6.685	-8.093	-4.866	6.113	1.021
	330.798	6.248	-8.468	-3.178	8.926	2.834
	330.801	4.56	-9.405	-3.366	12.113	4.271
	330.805	3.185	-12.218	-3.678	14.738	5.646
	330.809	1.623	-11.718	-5.366	15.113	4.896
	330.812	0.623	-12.468	-10.053	15.551	6.146
	330.816	1.123	-13.093	-14.366	13.988	7.896
	330.82	2.873	-11.968	-18.241	13.863	8.584
	330.823	4.873	-10.53	-20.866	14.926	7.709
	330.827	5.998	-7.28	-22.928	15.738	8.521
	330.831	4.748	-3.155	-24.116	14.301	5.459
	330.834	3.873	-1.655	-25.428	11.113	3.271
	330.838	5.435	0.47	-29.053	9.051	0.146
	330.842	5.56	1.407	-31.678	7.176	1.584
	330.845	7.435	0.407	-34.366	3.301	0.771
	330.849	9.748	-0.718	-34.553	0.613	0.459
	330.853	12.498	-1.655	-30.928	-3.449	2.459
	330.856	12.873	-2.405	-26.553	-6.887	5.834
	330.86	11.498	-2.343	-22.053	-8.387	7.334
	330.864	9.185	-3.218	-17.928	-11.512	6.209
	330.867	7.998	-4.28	-16.553	-11.449	4.146
	330.871	7.81	-7.28	-15.616	-10.449	3.209
	330.875	9.31	-8.718	-15.866	-9.012	4.459
	330.878	10.81	-6.718	-18.053	-9.012	5.521
	330.882	9.685	-5.343	-18.178	-8.574	4.334
	330.886	8.873	-3.655	-17.428	-10.137	3.021
	330.889	6.935	-1.843	-19.428	-10.199	0.834
	330.893	5.248	-1.655	-16.553	-8.387	-1.791
	330.897	5.248	-3.593	-11.928	-7.324	-5.854
	330.9	6.373	-4.03	-10.241	-3.762	-8.041
	330.904	7.998	-4.03	-8.991	-1.449	-11.166
	330.908	7.998	-4.843	-8.866	0.613	-12.229
	330.911	8.435	-6.218	-9.116	2.926	-10.979
	330.915	8.248	-6.593	-10.053	6.488	-7.604
	330.919	8.248	-6.343	-12.303	5.738	-3.854
	330.922	6.56	-7.53	-12.178	6.676	0.271
	330.926	3.748	-6.718	-10.616	6.863	1.459
	330.93	3.248	-3.53	-12.303	9.613	2.521
	330.933	1.498	-2.343	-10.428	11.113	1.146
	330.937	-0.002	-1.468	-12.428	14.051	1.834
	330.941	-2.065	-2.905	-14.991	18.613	3.646
	330.944	-5.127	-3.093	-13.366	18.613	3.459
	330.948	-8.565	-2.343	-12.678	20.301	5.146
	330.952	-8.69	-1.53	-11.303	18.301	5.896
	330.955	-8.252	-0.718	-9.553	18.551	7.646
	330.959	-5.877	0.47	-10.241	18.426	10.146
	330.963	-2.377	1.657	-9.303	19.738	13.396
	330.966	0.248	2.907	-8.866	20.738	15.021
	330.97	2.873	4.407	-7.616	24.113	16.646
	330.974	4.123	5.032	-7.116	26.863	15.834
	330.977	3.873	4.032	-8.866	30.051	16.959
	330.981	5.623	1.532	-11.303	31.988	16.209
	330.985	6.498	0.282	-12.991	34.926	17.959
	330.988	5.56	-2.093	-14.428	34.051	17.896
	330.992	3.748	-5.53	-17.178	32.301	15.271
	330.996	3.623	-8.28	-19.116	29.801	11.146
	330.999	6.623	-9.28	-20.303	24.676	8.646
	331.003	8.56	-10.155	-22.741	21.676	6.271
	331.007	11.435	-12.78	-24.866	20.051	5.021
	331.01	13.31	-13.468	-26.178	17.926	1.959
	331.014	13.06	-15.468	-25.553	16.551	0.084
	331.018	11.685	-15.718	-23.053	15.613	-1.104
	331.021	8.06	-16.655	-23.053	13.926	-1.041
	331.025	6.685	-19.155	-21.866	13.051	1.396
	331.029	5.685	-19.905	-19.616	11.488	2.646
	331.032	3.123	-20.655	-19.866	9.738	3.584
	331.036	1.31	-18.905	-19.053	7.176	4.834
	331.039	0.31	-14.78	-18.241	3.676	8.021
	331.043	0.373	-10.968	-20.053	0.988	8.521
	331.047	1.248	-8.405	-22.178	-2.387	10.646
	331.05	3.373	-6.718	-22.553	-4.699	10.896
	331.054	4.56	-4.093	-21.303	-8.574	13.021
	331.058	4.31	-1.28	-21.678	-11.949	12.209
	331.062	4.685	-1.343	-18.866	-15.137	11.146
	331.065	4.56	0.595	-17.678	-17.324	8.584
	331.069	5.06	0.907	-17.491	-18.012	6.834
	331.072	7.06	1.532	-18.678	-17.699	6.334
	331.076	10.248	2.532	-19.553	-17.137	9.584
	331.08	10.998	4.845	-18.866	-17.324	9.709
	331.084	11.06	7.407	-21.116	-15.137	11.709
	331.087	11.373	11.345	-21.491	-13.699	11.271
	331.091	14.31	13.97	-20.616	-15.074	11.334
	331.094	17.56	15.345	-20.741	-15.012	11.834
	331.098	18.435	12.782	-19.491	-16.199	14.896
	331.102	15.748	11.157	-19.866	-16.699	12.271
	331.106	14.81	10.407	-19.241	-18.949	9.271
	331.109	14.06	7.845	-19.866	-20.199	5.896
	331.113	11.56	5.782	-23.053	-18.637	6.771
	331.116	9.873	4.407	-23.241	-16.387	6.021
	331.12	5.498	2.657	-22.616	-14.762	7.271
	331.124	4.123	2.095	-19.803	-13.699	8.021
	331.127	4.185	0.032	-19.803	-14.012	10.584
	331.131	4.123	-1.343	-20.553	-15.699	13.584
	331.135	2.435	-1.343	-18.803	-17.699	15.521
	331.139	-1.252	-1.53	-17.803	-17.824	17.021
	331.142	-1.877	-2.843	-17.803	-14.074	16.771
	331.146	-1.44	-3.28	-17.803	-9.012	18.396
	331.149	-1.127	-3.843	-15.928	-6.387	16.896
	331.153	-0.065	-4.968	-15.366	-2.699	16.209
	331.157	0.06	-7.28	-17.366	-0.574	12.709
	331.161	2.435	-10.655	-17.491	-0.574	10.584
	331.164	5.935	-15.468	-17.178	1.113	10.334
	331.168	7.748	-18.03	-16.803	0.738	9.959
	331.171	7.998	-19.718	-16.303	-0.887	10.834
	331.175	8.81	-20.718	-16.991	-2.699	9.334
	331.179	11.123	-20.905	-17.053	-3.074	8.084
	331.182	13.81	-21.78	-16.491	-4.387	6.334
	331.186	15.248	-20.593	-12.991	-4.949	5.396
	331.19	16.685	-20.468	-9.866	-4.137	5.396
	331.193	17.623	-20.28	-6.928	-4.824	5.771
	331.197	16.623	-19.718	-6.053	-4.137	8.146
	331.201	17.623	-17.468	-7.741	-4.012	6.396
	331.204	17.873	-17.78	-7.553	-4.574	7.771
	331.208	17.31	-19.28	-6.241	-6.262	8.459
	331.212	16.873	-18.905	-6.491	-6.387	11.271
	331.215	17.31	-18.28	-3.741	-4.949	8.709
	331.219	14.623	-17.405	-3.053	-3.512	7.771
	331.223	13.31	-17.968	-3.803	-1.449	3.896
	331.226	12.31	-21.343	-2.428	1.301	2.959
	331.23	9.435	-22.655	-1.928	2.238	2.459
	331.234	6.31	-22.593	-3.241	1.426	2.396
	331.237	3.373	-19.093	-4.741	0.051	1.459
	331.241	2.623	-17.405	-4.553	-0.012	-0.666
	331.245	1.748	-16.78	-4.303	-2.449	-2.541
	331.248	3.185	-15.155	-2.991	-3.449	-5.354
	331.252	5.123	-13.718	-2.178	-6.574	-5.291
	331.256	7.498	-13.655	-3.053	-9.324	-6.541
	331.259	8.935	-13.093	-2.866	-11.324	-8.291
	331.263	8.498	-12.343	-3.303	-13.762	-10.604
	331.267	8.748	-10.655	-5.116	-17.449	-12.354
	331.27	7.06	-10.53	-5.741	-21.449	-13.166
	331.274	5.748	-11.28	-5.303	-24.762	-13.291
	331.278	3.373	-10.468	-3.428	-25.012	-14.541
	331.281	1.935	-9.468	-1.053	-24.137	-16.166
	331.285	2.56	-9.218	1.259	-23.012	-16.291
	331.289	2.873	-8.218	2.384	-22.137	-15.479
	331.292	4.498	-8.968	5.384	-19.887	-17.854
	331.296	5.06	-8.093	4.009	-15.949	-20.479
	331.3	6.31	-6.343	1.259	-12.012	-22.479
	331.303	6.123	-6.155	-1.803	-8.887	-21.041
	331.307	8.373	-6.155	-5.116	-6.574	-19.291
	331.311	8.998	-5.343	-7.803	-4.199	-18.854
	331.314	8.81	-3.155	-8.491	-1.887	-16.291
	331.318	9.498	-0.843	-8.616	1.176	-14.729
	331.322	8.06	-1.53	-7.991	2.238	-16.229
	331.325	8.873	-2.405	-9.803	5.301	-18.479
	331.329	10.248	-1.718	-12.178	8.863	-17.791
	331.333	13.373	-0.78	-14.553	12.301	-17.041
	331.336	12.248	1.657	-17.678	14.863	-16.229
	331.34	12.498	3.157	-20.991	17.363	-15.791
	331.344	13.935	5.845	-23.616	16.738	-13.979
	331.347	15.748	5.22	-25.928	17.051	-12.291
	331.351	17.185	2.532	-24.178	17.801	-12.166
	331.355	19.873	1.22	-22.616	18.238	-13.916
	331.358	19.623	0.782	-20.928	18.801	-13.541
	331.362	18.248	0.345	-19.303	19.238	-12.166
	331.366	18.185	-0.718	-16.678	17.363	-9.666
	331.369	16.873	-0.28	-10.991	15.363	-7.791
	331.373	15.06	0.345	-6.178	14.551	-7.229
	331.377	14.248	2.345	-2.866	14.988	-6.354
	331.38	11.685	5.782	-1.178	15.426	-3.041
	331.384	8.748	7.782	-0.366	14.988	0.459
	331.388	6.498	8.657	-0.366	15.363	1.834
	331.391	5.123	9.095	0.509	14.363	3.959
	331.395	6.623	8.282	2.447	13.238	5.584
	331.399	9.873	7.22	2.384	11.113	4.521
	331.402	11.31	6.345	2.572	6.301	2.646
	331.406	12.498	3.532	1.259	2.926	3.021
	331.41	12.248	1.72	-1.616	0.051	4.584
	331.413	9.873	-1.468	-0.803	-2.324	3.896
	331.417	9.56	-2.718	2.697	-6.012	3.396
	331.421	6.685	-3.655	6.509	-9.824	4.771
	331.424	4.748	-5.593	7.822	-14.262	6.396
	331.428	1.873	-8.28	11.509	-19.762	9.396
	331.432	0.56	-11.155	13.947	-22.699	14.146
	331.435	1.56	-14.218	14.259	-22.324	19.459
	331.439	3.185	-18.03	14.697	-20.762	24.896
	331.443	3.06	-18.03	15.072	-20.512	32.271
	331.446	2.435	-18.655	14.572	-21.637	42.521
	331.45	-0.002	-17.53	15.259	-22.012	54.584
	331.454	-2.565	-17.28	15.072	-24.887	68.771
	331.457	-4.752	-16.655	15.572	-27.574	82.834
	331.461	-6.627	-12.468	18.447	-27.637	96.334
	331.464	-7.69	-11.468	19.259	-28.824	110.084
	331.468	-9.69	-10.593	20.322	-28.012	122.084
	331.472	-8.44	-9.218	21.134	-23.824	133.896
	331.476	-7.752	-7.53	20.634	-17.762	146.834
	331.479	-7.377	-7.655	22.884	-11.387	158.771
	331.483	-7.94	-4.968	24.884	-5.887	171.084
	331.486	-8.252	-1.53	27.447	-2.449	186.834
	331.49	-8.627	-0.155	29.197	0.551	201.084
	331.494	-8.627	-0.468	31.009	3.801	216.521
	331.498	-4.815	-0.218	33.134	6.863	227.771
	331.501	-1.94	0.532	36.009	8.988	236.209
	331.505	0.81	2.532	36.822	9.926	243.646
	331.509	0.31	6.532	36.509	11.426	252.084
	331.512	1.623	10.907	34.822	10.176	256.834
	331.516	2.373	14.032	33.384	8.801	262.209
	331.519	1.935	18.845	34.259	7.238	267.271
	331.523	3.935	22.22	31.447	6.926	268.021
	331.527	5.123	25.782	26.572	6.988	267.084
	331.531	5.748	27.345	23.259	6.801	262.709
	331.534	7.81	28.907	19.322	6.988	255.646
	331.538	9.185	28.97	15.697	9.426	245.896
	331.541	9.748	30.282	12.572	13.051	235.146
	331.545	10.998	31.657	10.197	14.426	221.459
	331.549	8.31	32.595	9.447	15.676	205.521
	331.553	5.873	30.845	6.447	15.488	188.209
	331.556	2.185	27.532	4.447	15.176	171.021
	331.56	1.56	25.157	4.384	15.426	151.771
	331.563	3.373	23.157	5.072	15.613	135.271
	331.567	4.685	23.72	3.634	14.926	115.521
	331.571	5.623	22.345	2.822	13.676	95.521
	331.575	7.748	20.72	5.322	11.426	74.209
	331.578	7.185	18.782	6.197	9.176	52.521
	331.582	3.685	15.22	7.322	7.613	31.146
	331.585	0.998	10.22	7.697	5.801	9.021
	331.589	-2.627	4.157	6.134	5.051	-14.166
	331.593	-5.752	0.282	3.072	3.113	-35.354
	331.596	-6.502	-2.593	-0.053	1.676	-57.916
	331.6	-5.19	-6.093	-1.116	-0.449	-75.354
	331.604	-4.44	-6.155	-1.991	-1.887	-92.916
	331.607	-4.627	-8.593	-5.491	-3.199	-111.354
	331.611	-2.065	-10.78	-9.366	-3.637	-130.541
	331.615	0.185	-10.343	-11.991	-8.137	-147.604
	331.618	3.123	-9.655	-15.803	-8.699	-165.979
	331.622	4.498	-7.843	-15.553	-9.699	-180.729
	331.626	6.998	-5.53	-14.928	-10.074	-195.479
	331.629	9.935	-4.405	-12.866	-11.637	-206.666
	331.633	11.31	-3.03	-11.428	-13.762	-215.354
	331.637	12.06	-1.468	-13.866	-15.324	-223.604
	331.64	14.748	-2.155	-15.678	-17.762	-231.479
	331.644	15.998	-3.843	-19.053	-18.887	-236.354
	331.648	16.498	-4.843	-22.178	-18.949	-240.791
	331.651	15.873	-6.468	-23.241	-21.699	-242.604
	331.655	14.685	-9.093	-23.866	-25.637	-243.541
	331.659	16.873	-11.343	-25.366	-26.637	-245.979
	331.662	20.06	-12.03	-25.241	-25.887	-246.041
	331.666	22.498	-13.28	-24.553	-25.262	-242.229
	331.67	24.935	-13.655	-27.303	-23.199	-236.166
	331.673	26.06	-16.03	-30.178	-20.199	-231.041
	331.677	26.498	-19.093	-30.491	-20.574	-227.729
	331.681	25.935	-21.218	-31.241	-19.387	-224.229
	331.684	25.748	-21.343	-30.991	-16.699	-218.229
	331.688	24.373	-19.343	-30.178	-12.887	-207.104
	331.692	23.435	-18.718	-29.678	-9.824	-194.604
	331.695	23.185	-16.968	-27.491	-7.012	-183.041
	331.699	21.873	-16.343	-25.303	-5.074	-172.041
	331.703	19.81	-17.03	-22.553	-3.012	-156.979
	331.706	18.748	-19.405	-18.678	-0.699	-142.854
	331.71	17.185	-20.718	-16.741	-0.262	-130.166
	331.714	16.248	-20.343	-15.366	0.051	-116.541
	331.717	13.81	-18.405	-12.678	-0.262	-105.479
	331.721	12.373	-16.343	-11.303	-0.199	-96.916
	331.725	11.623	-15.218	-9.116	0.488	-90.854
	331.728	9.373	-12.53	-10.491	1.738	-82.791
	331.732	9.935	-10.655	-13.866	3.551	-75.166
	331.736	11.373	-9.78	-16.991	5.176	-67.979
	331.739	15.248	-7.28	-18.116	5.738	-61.166
	331.743	19.06	-5.843	-17.178	4.113	-56.104
	331.747	20.998	-4.655	-14.116	2.301	-49.729
	331.75	20.623	-4.405	-10.741	2.051	-41.541
	331.754	20.935	-4.655	-11.553	2.426	-34.104
	331.758	19.685	-4.655	-16.553	1.738	-25.916
	331.761	15.873	-3.28	-20.741	0.926	-20.479
	331.765	14.185	-3.843	-23.428	-0.762	-14.229
	331.769	11.123	-4.655	-25.178	-4.324	-11.104
	331.772	8.685	-4.468	-27.991	-5.324	-6.541
	331.776	6.998	-4.343	-31.491	-6.074	-1.354
	331.78	6.685	-5.718	-33.366	-8.387	3.646
	331.783	2.31	-5.405	-34.366	-11.199	4.896
	331.787	0.748	-5.405	-35.178	-12.012	6.584
	331.791	-2.815	-4.968	-33.741	-14.012	7.834
	331.794	-2.44	-5.093	-32.241	-16.324	9.021
	331.798	-2.127	-3.343	-33.741	-17.887	8.521
	331.802	-1.752	1.407	-35.803	-18.199	8.021
	331.805	-1.065	5.407	-34.241	-19.762	7.271
	331.809	-1.752	7.47	-35.991	-20.199	6.959
	331.813	-2.065	6.47	-34.741	-19.199	7.709
	331.816	-0.815	5.907	-34.678	-18.012	9.521
	331.82	-2.252	7.157	-35.303	-16.574	10.396
	331.824	-1.377	7.032	-32.991	-14.449	10.771
	331.827	-1.627	9.032	-29.741	-12.887	10.271
	331.831	-2.377	7.532	-27.678	-10.637	6.146
	331.835	-1.565	6.032	-22.616	-8.762	3.709
	331.838	0.185	5.47	-22.116	-6.449	0.834
	331.842	0.935	5.782	-20.866	-7.449	0.396
	331.846	3.56	5.095	-16.741	-8.387	0.146
	331.849	5.248	5.97	-11.178	-10.137	-0.041
	331.853	5.873	5.657	-5.678	-11.824	0.084
	331.857	5.373	2.72	-2.428	-12.949	2.459
	331.86	5.123	-0.405	3.134	-11.824	2.334
	331.864	5.623	-0.718	7.134	-11.574	1.709
	331.868	4.748	-2.28	7.134	-9.512	0.896
	331.871	4.06	-2.03	8.509	-6.074	-0.041
	331.875	2.748	-1.03	8.384	-4.199	0.584
	331.878	-0.127	-0.655	7.884	-4.637	-0.291
	331.882	-1.502	-1.655	9.447	-3.762	-0.041
	331.886	-3.502	0.595	9.072	-4.199	0.021
	331.889	-7.252	3.407	10.072	-5.012	0.584
	331.893	-9.377	2.22	9.947	-3.699	-1.666
	331.897	-10.19	1.72	9.947	0.176	-2.291
	331.901	-9.377	2.345	8.509	3.051	-3.729
	331.904	-6.44	2.47	7.634	4.051	-3.041
	331.908	-1.69	2.47	5.634	4.988	-2.916
	331.911	1.935	2.97	2.759	3.426	-1.416
	331.915	3.935	2.907	2.072	2.176	0.271
	331.919	4.81	2.095	2.259	2.988	3.959
	331.923	3.248	2.782	3.572	2.738	5.084
	331.926	1.123	4.595	4.197	0.676	3.459
	331.93	-1.377	4.22	2.447	-2.137	0.084
	331.933	-3.877	3.845	-1.678	-2.824	-1.416
	331.937	-4.565	6.657	-4.741	-4.699	-4.541
	331.941	-6.69	9.282	-11.491	-6.137	-5.916
	331.945	-8.627	11.532	-17.678	-7.887	-9.416
	331.948	-12.252	14.72	-20.928	-7.012	-9.354
	331.952	-13.69	17.532	-26.803	-5.324	-13.916
	331.955	-15.44	17.782	-31.178	-3.137	-12.479
	331.959	-16.19	15.72	-34.428	-2.449	-11.916
	331.963	-16.065	13.595	-36.303	-3.012	-10.229
	331.966	-13.565	12.657	-39.053	-3.699	-10.729
	331.97	-12.565	11.595	-40.491	-5.887	-9.854
	331.974	-9.815	9.907	-39.241	-6.074	-7.666
	331.978	-8.565	8.72	-35.491	-5.324	-6.729
	331.981	-7.627	8.782	-28.553	-3.887	-4.979
	331.985	-7.815	8.282	-19.116	-4.074	-3.416
	331.988	-9.565	9.595	-11.553	-6.199	-1.791
	331.992	-10.627	9.282	-7.178	-6.637	-2.041
	331.996	-11.94	8.282	-4.241	-7.262	-1.666
	331.999	-12.377	7.72	-2.553	-7.762	-1.604
	332.003	-11.502	11.032	-2.428	-10.262	-0.541
	332.007	-10.877	13.282	-3.178	-10.574	-0.791
	332.01	-8.252	16.345	-5.553	-10.199	-2.979
	332.014	-4.377	18.782	-8.866	-10.012	-4.354
	332.018	-2.377	16.845	-12.616	-9.824	-6.479
	332.021	-2.002	12.657	-14.053	-9.324	-6.541
	332.025	-3.252	10.845	-13.491	-6.512	-5.416
	332.029	-2.565	8.22	-12.116	-5.637	-4.354
	332.032	-4.877	5.282	-8.553	-3.012	-3.729
	332.036	-4.877	5.282	-7.366	-1.824	-1.916
	332.04	-5.565	4.845	-4.491	-2.199	-3.854
	332.043	-3.815	6.22	-0.241	-2.887	-3.229
	332.047	-3.065	6.595	2.072	-4.449	-3.354
	332.051	-4.252	6.22	4.322	-5.949	-7.354
	332.054	-4.69	4.532	5.009	-7.574	-8.729
	332.058	-4.565	4.032	7.134	-11.199	-7.666
	332.062	-3.002	2.22	7.634	-11.762	-5.666
	332.065	-1.002	-0.03	10.134	-13.699	-3.541
	332.069	0.623	-0.218	11.322	-16.012	0.209
	332.073	2.06	-1.093	13.197	-16.949	4.334
	332.076	1.498	0.657	13.947	-17.699	5.959
	332.08	0.998	1.97	14.134	-16.637	5.584
	332.084	0.935	2.595	12.072	-14.387	6.459
	332.087	0.935	3.032	11.259	-11.387	6.334
	332.091	0.685	2.095	9.634	-6.324	3.396
	332.095	2.81	1.345	8.634	-2.824	2.521
	332.098	1.81	-0.655	6.947	0.926	1.584
	332.102	0.748	-2.843	4.822	2.551	1.959
	332.106	-0.315	-4.03	3.634	4.176	0.271
	332.109	0.498	-4.78	3.322	4.988	-0.166
	332.113	2.248	-4.968	0.697	2.801	-2.854
	332.117	3.123	-4.093	-0.616	2.113	-4.354
	332.12	3.685	-4.28	-1.866	-0.324	-6.041
	332.124	5.435	-5.593	-7.303	-1.949	-8.166
	332.128	8.123	-5.343	-9.428	-2.949	-7.666
	332.131	9.435	-5.405	-11.553	-2.887	-6.104
	332.135	10.06	-6.03	-14.116	-1.637	-3.354
	332.139	7.998	-5.405	-12.741	-2.074	-2.416
	332.142	8.06	-4.343	-9.741	-1.637	-2.791
	332.146	8.373	-2.843	-4.928	-0.324	-5.229
	332.15	8.623	-2.405	-1.053	0.863	-8.041
	332.153	8.748	-0.78	2.697	3.051	-11.729
	332.157	6.81	1.97	6.197	2.051	-11.416
	332.161	5.185	4.532	9.697	-0.512	-13.854
	332.164	4.623	7.72	11.259	-3.637	-13.791
	332.168	4.685	10.345	13.259	-5.137	-12.791
	332.172	5.248	10.22	13.447	-6.762	-10.729
	332.175	4.31	9.032	15.384	-6.199	-11.979
	332.179	5.81	6.657	15.134	-4.699	-12.729
	332.183	7.31	4.72	13.072	-1.887	-9.604
	332.186	8.185	3.657	10.822	1.301	-11.416
	332.19	8.31	4.095	10.884	2.301	-9.729
	332.194	9.873	4.407	9.259	3.488	-10.729
	332.197	12.498	5.657	5.634	5.301	-10.354
	332.201	13.935	6.282	2.322	5.176	-12.854
	332.205	16.123	5.657	0.072	5.301	-12.104
	332.208	14.935	4.595	-1.178	4.801	-11.666
	332.212	12.748	2.282	-4.678	1.863	-10.291
	332.216	9.685	1.157	-4.053	-0.449	-7.791
	332.219	5.248	-0.155	-3.553	-1.324	-3.854
	332.223	1.81	1.345	-1.991	-0.449	-2.416
	332.227	0.248	1.845	-0.928	-1.387	2.271
	332.23	0.748	3.282	-1.366	-1.012	4.959
	332.234	2.31	5.282	-3.053	-1.324	7.021
	332.238	3.248	8.157	-3.616	-3.574	7.459
	332.241	4.31	7.657	-4.053	-4.887	7.396
	332.245	3.623	6.407	-4.428	-6.012	8.271
	332.249	4.373	5.47	-4.428	-5.324	8.334
	332.252	6.56	5.72	-4.741	-4.949	6.271
	332.256	9.31	7.157	-4.116	-2.699	5.271
	332.26	12.935	9.907	-5.678	-1.387	3.834
	332.263	17.123	11.72	-6.366	-1.012	1.646
	332.267	19.56	13.345	-7.866	-0.887	1.209
	332.271	19.31	13.407	-9.866	-1.512	0.084
	332.274	19.685	11.782	-12.116	-1.449	1.459
	332.278	16.81	8.782	-12.741	0.301	1.396
	332.281	15.31	5.845	-14.241	1.551	4.896
	332.285	15.748	3.345	-14.053	3.176	3.084
	332.289	15.623	0.782	-14.178	7.176	3.271
	332.293	16.498	0.22	-14.553	12.301	0.959
	332.296	15.81	1.97	-14.053	14.801	0.396
	332.3	15.373	3.407	-14.741	17.363	0.396
	332.303	13.685	4.72	-14.428	17.613	2.396
	332.307	12.373	6.657	-13.116	18.551	5.396
	332.311	12.873	9.907	-14.678	19.863	7.834
	332.315	10.498	10.657	-15.491	22.176	8.709
	332.318	8.498	11.22	-15.866	21.176	10.771
	332.322	6.185	9.845	-15.241	22.363	14.959
	332.325	4.185	9.157	-13.991	23.863	17.271
	332.329	2.435	9.532	-12.741	27.551	18.271
	332.333	1.81	8.907	-12.928	28.926	16.709
	332.337	2.748	7.532	-12.803	28.676	15.146
	332.34	2.935	7.907	-14.178	30.051	12.959
	332.344	1.81	8.345	-14.928	30.363	11.646
	332.348	0.81	9.532	-12.116	26.988	9.084
	332.351	0.373	10.72	-6.241	21.863	7.771
	332.355	1.06	10.47	-2.428	19.176	5.959
	332.358	2.373	12.032	1.759	16.676	3.959
	332.362	3.248	14.407	5.509	14.676	3.146
	332.366	3.435	18.157	6.134	12.863	-0.354
	332.37	1.935	21.407	6.509	9.801	-4.729
	332.373	0.248	22.22	5.697	6.551	-6.729
	332.377	-0.44	20.907	2.384	6.363	-7.416
	332.38	-2.565	18.595	1.697	7.176	-7.479
	332.384	-4.877	16.47	-1.366	8.176	-3.916
	332.388	-6.065	14.095	-2.303	8.551	-3.041
	332.392	-4.377	14.032	-2.116	9.613	-1.916
	332.395	-1.565	15.095	-2.428	9.551	0.521
	332.399	-1.065	14.032	-2.428	7.863	3.084
	332.402	-2.065	12.845	-2.553	7.613	6.084
	332.406	-3.877	13.032	-3.053	7.863	8.896
	332.41	-6.69	13.282	-1.803	5.301	13.834
	332.413	-7.065	11.657	-0.178	2.863	19.271
	332.417	-7.44	10.47	1.759	2.051	20.834
	332.421	-9.502	8.22	3.447	1.051	22.896
	332.424	-9.627	5.907	4.072	3.551	25.896
	332.428	-12.002	2.72	2.947	5.488	28.396
	332.432	-14.127	-0.093	1.947	10.488	27.021
	332.435	-14.94	-2.718	-0.428	12.863	28.021
	332.439	-14.19	-3.78	-3.241	17.551	26.334
	332.443	-11.44	-3.093	-5.616	19.363	23.646
	332.446	-9.627	-3.28	-9.178	19.426	22.334
	332.45	-10.44	-3.093	-8.866	17.113	22.646
	332.454	-8.002	-1.718	-8.866	15.051	26.771
	332.457	-7.69	-1.03	-10.553	10.551	28.021
	332.461	-8.19	-1.968	-12.053	7.051	30.771
	332.465	-8.752	-3.405	-10.491	4.176	32.459
	332.468	-8.127	-3.968	-8.741	3.863	32.209
	332.472	-6.377	-5.468	-6.928	3.926	29.459
	332.476	-4.127	-7.03	-4.991	2.176	25.396
	332.479	-2.44	-10.28	-3.241	0.176	21.334
	332.483	-3.065	-12.468	-1.366	-2.387	19.771
	332.487	-4.502	-15.405	-2.491	-1.949	18.146
	332.49	-5.127	-18.905	-4.803	-3.762	16.521
	332.494	-5.815	-20.155	-5.366	-4.012	15.146
	332.498	-6.627	-20.03	-6.741	-4.637	12.396
	332.501	-5.815	-18.593	-9.178	-5.074	12.646
	332.505	-2.627	-17.468	-10.366	-5.012	12.209
	332.509	0.623	-14.405	-13.178	-3.887	9.896
	332.512	3.498	-11.28	-17.616	-4.387	4.334
	332.516	6.248	-8.343	-18.553	-3.824	0.834
	332.52	9.185	-7.843	-20.678	-1.762	-5.104
	332.523	10.81	-7.093	-21.116	2.301	-9.916
	332.527	10.498	-5.468	-18.928	3.426	-13.291
	332.531	11.623	-4.718	-16.366	3.676	-13.104
	332.534	11.81	-3.218	-15.928	6.238	-10.479
[truncated: 2,026 more rows]

## Sheet: Fig.2i
		GSH Content (%)
		Time (min)	0	2	4	6	8	10
		C@PA(+)	97.9381	70.9624	36.9986	23.0107	11.453	5.24398
			105.589	84.2409	46.8587	19.5923	14.0809	5.12771
			96.473	83.1363	45.9517	26.1502	15.9878	7.59273
		Time (min)	0	2	4	6	8	10
		SeC@PA(+)	98.7323	7.26193	6.109	2.24596	1.40747	0.0898383
			101.323	23.6424	6.99241	3.98283	-0.0748652	-0.554003
			99.9451	31.9375	14.3741	-0.958275	-0.19465	0.793572

## Sheet: Fig.3d
	Mean DCF FI
	Control	0.01	0.01	0
	C@PA	0.000413	0.000413	2.04
	Se@PA	14.87	2.42	2.02
	SeC@PA	10.47	6.38	9.65
	C@PA(+)	61.13	62.91	62.76
	SeC@PA(+)	150.3	120.11	144.79

## Sheet: Fig.3e
		Bactericidal results of different nanocarriers(CFU/mL)
		Control	55000000	73000000	89000000
		Se@PA	4700000	3100000	5200000
		SeC@PA	6800000	4300000	6100000
		C@PA	69000000	93000000	51000000
		C@PA(+)	7000	8500	11300
		SeC@PA(+)	900	1900	1200

[truncated: 77 more sheets: Fig.3f, Fig.3g, Fig.4b, Fig.4e, Fig.4f, Fig.4g, Fig.5b, Fig.5c, Fig.5d, Fig.5e, Fig.5g, Fig.5i, Fig. 5j and 5l, Fig.5k, Fig.5m, Fig.5n-q, Fig.6f, Fig.6g, Fig.6h, Fig.6i …]
